# Supplementary material for: Prevalence and trends of vitamin D deficiency in a Saudi Arabian population: a five-years retrospective study from 2017 to 2021
Source: Front Public Health. 2025 Apr 28;13:1535980. doi: 10.3389/fpubh.2025.1535980 (PMC12066668; doi:10.3389/fpubh.2025.1535980)
Supplement: Supplementary file 2 [file Table_2.XLS]

## Sheet: SaudiArabia_VitD_dataset
Year	Year_CAT	Gender	Sex	VitDCatagories	AgeGroup_DrFaizan	New1Decade_AgeCAT_Bala	VitD_CAT_REF_based	VitaminD_deficiency_lessthan_20ngMlLevel	Age3CAT	Age	U_Shaped_10to29years	ID	VitD_1_ng_ml	Heliyon_4CAT_VitD
2	0	2	0	2	1	0	2	1	0	8	0	13521	9.09	3
1	0	2	0	2	1	0	2	1	0	9	0	18799	9.11	3
1	0	1	1	2	1	0	2	1	0	9	0	21267	9.17	3
5	1	1	1	2	1	0	2	1	0	1	0	2885	9.48	3
1	0	2	0	2	1	0	2	1	0	7	0	18778	9.56	2
2	0	2	0	2	1	0	2	1	0	8	0	13520	9.85	2
1	0	2	0	2	1	0	2	1	0	9	0	18798	9.86	2
1	0	2	0	2	1	0	2	1	0	7	0	18777	9.87	2
5	1	1	1	2	1	0	2	1	0	8	0	2900	9.9	2
1	0	2	0	2	1	0	2	1	0	6	0	18770	9.97	2
4	1	1	1	2	1	0	2	1	0	8	0	6546	19.09	2
3	0	2	0	2	1	0	2	1	0	7	0	9774	19.09	2
1	0	2	0	2	1	0	2	1	0	5	0	18757	19.12	2
5	1	1	1	2	1	0	2	1	0	6	0	2889	19.19	2
2	0	2	0	2	1	0	2	1	0	8	0	13513	19.22	2
2	0	2	0	2	1	0	2	1	0	9	0	13522	19.31	2
5	1	1	1	2	1	0	2	1	0	8	0	2895	19.42	2
4	1	1	1	2	1	0	2	1	0	1	0	6544	19.43	2
4	1	1	1	2	1	0	2	1	0	5	0	6545	19.49	2
3	0	1	1	2	1	0	2	1	0	8	0	10517	19.49	2
4	1	1	1	2	1	0	1	0	0	7	0	6808	19.51	1
1	0	2	0	2	1	0	1	0	0	8	0	16955	19.6	1
2	0	1	1	2	1	0	1	0	0	4	0	16135	19.68	1
5	1	2	0	2	1	0	1	0	0	5	0	27	19.73	1
5	1	1	1	2	1	0	1	0	0	9	0	4257	19.81	1
1	0	1	1	2	1	0	1	0	0	9	0	21606	19.87	1
2	0	2	0	2	1	0	1	0	0	5	0	11572	19.94	1
2	0	1	1	2	1	0	1	0	0	7	0	16180	19.94	1
1	0	1	1	2	1	0	1	0	0	6	0	21586	19.94	1
2	0	2	0	3	1	0	1	0	0	5	0	11571	29.04	1
5	1	1	1	3	1	0	1	0	0	8	0	4251	29.06	1
1	0	2	0	3	1	0	1	0	0	6	0	16929	29.06	1
1	0	1	1	3	1	0	1	0	0	6	0	21585	29.19	1
1	0	1	1	3	1	0	1	0	0	4	0	21579	29.24	1
3	0	1	1	3	1	0	1	0	0	4	0	10755	29.25	1
3	0	1	1	3	1	0	1	0	0	4	0	10754	29.26	1
1	0	1	1	3	1	0	1	0	0	9	0	21605	29.44	1
2	0	2	0	3	1	0	0	0	0	6	0	11608	29.75	0
5	1	2	0	4	1	0	0	0	0	5	0	33	30	0
5	1	1	1	4	1	0	0	0	0	3	0	4225	30	0
2	0	2	0	4	1	0	0	0	0	8	0	11629	30	0
2	0	1	1	4	1	0	0	0	0	5	0	16168	30	0
1	0	2	0	4	1	0	0	0	0	6	0	16945	30.05	0
5	1	1	1	4	1	0	0	0	0	4	0	4230	30.09	0
5	1	2	0	4	1	0	0	0	0	4	0	26	30.1	0
3	0	2	0	4	1	0	0	0	0	8	0	7697	30.49	0
3	0	1	1	4	1	0	0	0	0	8	0	10796	30.59	0
1	0	2	0	4	1	0	0	0	0	6	0	16944	30.62	0
3	0	2	0	4	1	0	0	0	0	8	0	7696	30.77	0
2	0	2	0	4	1	0	0	0	0	8	0	11628	30.88	0
1	0	1	1	4	1	0	0	0	0	4	0	21584	30.9	0
5	1	2	0	4	1	0	0	0	0	3	0	19	30.91	0
2	0	2	0	4	1	0	0	0	0	7	0	11622	30.93	0
2	0	2	0	4	1	0	0	0	0	5	0	11603	31.05	0
1	0	2	0	4	1	0	0	0	0	8	0	16960	31.05	0
5	1	2	0	4	1	0	0	0	0	3	0	18	31.12	0
3	0	1	1	4	1	0	0	0	0	4	0	10769	31.22	0
1	0	1	1	4	1	0	0	0	0	7	0	21601	31.31	0
2	0	1	1	4	1	0	0	0	0	7	0	16185	31.44	0
2	0	1	1	4	1	0	0	0	0	8	0	16192	31.45	0
4	1	2	0	4	1	0	0	0	0	7	0	4359	31.58	0
2	0	2	0	4	1	0	0	0	0	8	0	11627	31.67	0
1	0	2	0	4	1	0	0	0	0	8	0	16959	31.76	0
2	0	2	0	4	1	0	0	0	0	5	0	11602	31.77	0
1	0	2	0	4	1	0	0	0	0	6	0	16943	31.96	0
4	1	1	1	4	1	0	0	0	0	7	0	6816	32	0
3	0	1	1	4	1	0	0	0	0	5	0	10779	32.2	0
1	0	1	1	4	1	0	0	0	0	6	0	21595	32.29	0
5	1	1	1	4	1	0	0	0	0	1	0	4209	32.4	0
4	1	1	1	4	1	0	0	0	0	4	0	6796	32.41	0
2	0	2	0	4	1	0	0	0	0	5	0	11601	32.58	0
1	0	2	0	4	1	0	0	0	0	6	0	16942	32.66	0
3	0	1	1	4	1	0	0	0	0	9	0	10800	32.88	0
1	0	2	0	4	1	0	0	0	0	6	0	16941	32.88	0
1	0	1	1	4	1	0	0	0	0	6	0	21594	32.9	0
3	0	1	1	4	1	0	0	0	0	4	0	10768	32.98	0
2	0	1	1	4	1	0	0	0	0	8	0	16191	32.98	0
5	1	1	1	4	1	0	0	0	0	9	0	4262	33	0
2	0	2	0	4	1	0	0	0	0	8	0	11626	33	0
2	0	1	1	4	1	0	0	0	0	5	0	16167	33	0
2	0	1	1	4	1	0	0	0	0	6	0	16179	33	0
5	1	1	1	4	1	0	0	0	0	6	0	4244	33.01	0
2	0	2	0	4	1	0	0	0	0	5	0	11600	33.13	0
2	0	1	1	4	1	0	0	0	0	5	0	16166	33.16	0
1	0	2	0	4	1	0	0	0	0	9	0	16963	33.45	0
3	0	2	0	4	1	0	0	0	0	9	0	7700	33.51	0
3	0	2	0	4	1	0	0	0	0	8	0	7695	33.65	0
2	0	2	0	4	1	0	0	0	0	6	0	11611	33.91	0
2	0	2	0	4	1	0	0	0	0	5	0	11599	33.96	0
5	1	1	1	4	1	0	0	0	0	2	0	4219	34	0
5	1	1	1	4	1	0	0	0	0	7	0	4250	34	0
3	0	2	0	4	1	0	0	0	0	8	0	7694	34	0
3	0	1	1	4	1	0	0	0	0	4	0	10767	34	0
3	0	1	1	4	1	0	0	0	0	8	0	10795	34	0
3	0	1	1	4	1	0	0	0	0	9	0	10799	34	0
3	0	1	1	4	1	0	0	0	0	7	0	10791	34.18	0
5	1	1	1	4	1	0	0	0	0	2	0	4218	34.25	0
1	0	2	0	4	1	0	0	0	0	6	0	16940	34.32	0
2	0	2	0	4	1	0	0	0	0	5	0	11598	34.46	0
4	1	1	1	4	1	0	0	0	0	7	0	6815	34.66	0
5	1	1	1	4	1	0	0	0	0	4	0	4229	34.69	0
3	0	2	0	4	1	0	0	0	0	3	0	7660	34.86	0
2	0	1	1	4	1	0	0	0	0	7	0	16184	34.98	0
3	0	1	1	4	1	0	0	0	0	5	0	10778	35	0
4	1	1	1	4	1	0	0	0	0	5	0	6801	35.21	0
2	0	1	1	4	1	0	0	0	0	5	0	16165	35.29	0
5	1	2	0	4	1	0	0	0	0	2	0	15	35.4	0
1	0	1	1	4	1	0	0	0	0	9	0	21609	35.55	0
2	0	1	1	4	1	0	0	0	0	7	0	16183	35.86	0
5	1	1	1	4	1	0	0	0	0	5	0	4236	35.88	0
3	0	2	0	4	1	0	0	0	0	9	0	7699	36	0
3	0	1	1	4	1	0	0	0	0	7	0	10790	36	0
1	0	2	0	4	1	0	0	0	0	6	0	16939	36.01	0
3	0	1	1	4	1	0	0	0	0	4	0	10766	36.13	0
1	0	2	0	4	1	0	0	0	0	7	0	16954	36.29	0
1	0	1	1	4	1	0	0	0	0	6	0	21593	36.31	0
4	1	2	0	4	1	0	0	0	0	8	0	4362	36.42	0
5	1	2	0	4	1	0	0	0	0	6	0	37	36.52	0
1	0	2	0	4	1	0	0	0	0	7	0	16953	36.58	0
5	1	1	1	4	1	0	0	0	0	1	0	4208	36.62	0
2	0	2	0	4	1	0	0	0	0	4	0	11570	36.75	0
3	0	1	1	4	1	0	0	0	0	7	0	10789	36.92	0
5	1	1	1	4	1	0	0	0	0	5	0	4235	37	0
4	1	1	1	4	1	0	0	0	0	6	0	6807	37	0
4	1	1	1	4	1	0	0	0	0	9	0	6820	37	0
2	0	1	1	4	1	0	0	0	0	5	0	16164	37	0
4	1	2	0	4	1	0	0	0	0	9	0	4366	37.13	0
2	0	2	0	4	1	0	0	0	0	6	0	11610	37.18	0
2	0	2	0	4	1	0	0	0	0	5	0	11597	37.24	0
5	1	2	0	4	1	0	0	0	0	7	0	42	37.68	0
2	0	2	0	4	1	0	0	0	0	9	0	11635	37.75	0
3	0	1	1	4	1	0	0	0	0	4	0	10765	37.88	0
2	0	1	1	4	1	0	0	0	0	6	0	16178	37.94	0
4	1	2	0	4	1	0	0	0	0	4	0	4350	38	0
2	0	1	1	4	1	0	0	0	0	6	0	16177	38.34	0
3	0	2	0	4	1	0	0	0	0	8	0	7693	38.42	0
4	1	2	0	4	1	0	0	0	0	7	0	4358	38.45	0
5	1	1	1	4	1	0	0	0	0	3	0	4224	38.89	0
4	1	2	0	4	1	0	0	0	0	5	0	4353	38.89	0
5	1	2	0	4	1	0	0	0	0	1	0	11	39	0
5	1	1	1	4	1	0	0	0	0	5	0	4234	39	0
2	0	2	0	4	1	0	0	0	0	5	0	11596	39	0
2	0	1	1	4	1	0	0	0	0	6	0	16176	39	0
5	1	1	1	4	1	0	0	0	0	1	0	4207	39.09	0
4	1	2	0	4	1	0	0	0	0	3	0	4345	39.13	0
2	0	2	0	4	1	0	0	0	0	5	0	11595	39.52	0
5	1	2	0	4	1	0	0	0	0	1	0	10	39.66	0
4	1	2	0	4	1	0	0	0	0	2	0	4340	39.88	0
2	0	1	1	4	1	0	0	0	0	6	0	16175	39.89	0
4	1	1	1	4	1	0	0	0	0	9	0	6819	40	0
3	0	1	1	4	1	0	0	0	0	5	0	10777	40	0
2	0	1	1	4	1	0	0	0	0	6	0	16174	40	0
2	0	2	0	4	1	0	0	0	0	5	0	11594	40.03	0
2	0	2	0	4	1	0	0	0	0	7	0	11621	40.32	0
2	0	2	0	4	1	0	0	0	0	6	0	11609	40.46	0
4	1	1	1	4	1	0	0	0	0	5	0	6800	40.66	0
5	1	1	1	4	1	0	0	0	0	2	0	4217	40.72	0
1	0	2	0	4	1	0	0	0	0	6	0	16938	40.79	0
5	1	1	1	4	1	0	0	0	0	5	0	4233	40.84	0
1	0	2	0	4	1	0	0	0	0	9	0	16962	40.95	0
3	0	2	0	4	1	0	0	0	0	5	0	7678	41	0
3	0	2	0	4	1	0	0	0	0	6	0	7687	41	0
2	0	2	0	4	1	0	0	0	0	5	0	11593	41	0
3	0	1	1	4	1	0	0	0	0	4	0	10764	41.23	0
1	0	2	0	4	1	0	0	0	0	6	0	16937	41.51	0
5	1	2	0	4	1	0	0	0	0	1	0	9	41.52	0
2	0	2	0	4	1	0	0	0	0	5	0	11592	41.68	0
4	1	2	0	4	1	0	0	0	0	3	0	4344	41.78	0
3	0	2	0	4	1	0	0	0	0	4	0	7671	41.92	0
3	0	1	1	4	1	0	0	0	0	5	0	10774	42	0
3	0	1	1	4	1	0	0	0	0	5	0	10775	42	0
3	0	1	1	4	1	0	0	0	0	5	0	10776	42	0
2	0	1	1	4	1	0	0	0	0	4	0	16141	42	0
2	0	1	1	4	1	0	0	0	0	8	0	16190	42.23	0
5	1	1	1	4	1	0	0	0	0	2	0	4216	42.35	0
4	1	2	0	4	1	0	0	0	0	2	0	4339	42.46	0
4	1	1	1	4	1	0	0	0	0	6	0	6806	42.53	0
1	0	1	1	4	1	0	0	0	0	4	0	21583	42.62	0
2	0	1	1	4	1	0	0	0	0	6	0	16173	42.71	0
5	1	1	1	4	1	0	0	0	0	1	0	4206	42.93	0
5	1	1	1	4	1	0	0	0	0	6	0	4243	43	0
4	1	1	1	4	1	0	0	0	0	3	0	6794	43	0
2	0	1	1	4	1	0	0	0	0	5	0	16163	43	0
2	0	2	0	4	1	0	0	0	0	5	0	11591	43.2	0
2	0	2	0	4	1	0	0	0	0	5	0	11590	43.21	0
3	0	1	1	4	1	0	0	0	0	5	0	10773	43.42	0
2	0	1	1	4	1	0	0	0	0	5	0	16162	43.46	0
5	1	2	0	4	1	0	0	0	0	1	0	8	43.48	0
2	0	2	0	4	1	0	0	0	0	5	0	11589	43.68	0
3	0	2	0	4	1	0	0	0	0	3	0	7659	43.85	0
2	0	1	1	4	1	0	0	0	0	5	0	16161	43.9	0
5	1	1	1	4	1	0	0	0	0	1	0	4205	44	0
5	1	1	1	4	1	0	0	0	0	2	0	4215	44	0
4	1	1	1	4	1	0	0	0	0	4	0	6795	44	0
3	0	2	0	4	1	0	0	0	0	6	0	7685	44	0
3	0	2	0	4	1	0	0	0	0	6	0	7686	44	0
2	0	1	1	4	1	0	0	0	0	8	0	16189	44.25	0
3	0	2	0	4	1	0	0	0	0	7	0	7689	44.3	0
1	0	2	0	4	1	0	0	0	0	9	0	16961	44.33	0
3	0	2	0	4	1	0	0	0	0	3	0	7658	44.35	0
5	1	2	0	4	1	0	0	0	0	4	0	25	44.37	0
1	0	1	1	4	1	0	0	0	0	6	0	21592	44.38	0
5	1	1	1	4	1	0	0	0	0	2	0	4214	44.4	0
3	0	2	0	4	1	0	0	0	0	4	0	7670	44.52	0
2	0	2	0	4	1	0	0	0	0	5	0	11588	44.55	0
3	0	1	1	4	1	0	0	0	0	4	0	10763	44.58	0
5	1	1	1	4	1	0	0	0	0	2	0	4213	44.61	0
3	0	2	0	4	1	0	0	0	0	9	0	7698	44.68	0
3	0	1	1	4	1	0	0	0	0	9	0	10798	44.74	0
4	1	2	0	4	1	0	0	0	0	4	0	4349	44.78	0
4	1	2	0	4	1	0	0	0	0	3	0	4343	44.91	0
3	0	2	0	4	1	0	0	0	0	5	0	7677	45	0
3	0	2	0	4	1	0	0	0	0	7	0	7688	45	0
3	0	1	1	4	1	0	0	0	0	6	0	10782	45	0
2	0	2	0	4	1	0	0	0	0	7	0	11620	45	0
2	0	2	0	4	1	0	0	0	0	5	0	11587	45.07	0
3	0	1	1	4	1	0	0	0	0	6	0	10781	45.12	0
4	1	1	1	4	1	0	0	0	0	7	0	6814	45.29	0
5	1	2	0	4	1	0	0	0	0	1	0	7	45.77	0
2	0	2	0	4	1	0	0	0	0	4	0	11569	45.93	0
5	1	1	1	4	1	0	0	0	0	7	0	4249	46	0
4	1	2	0	4	1	0	0	0	0	3	0	4342	46	0
3	0	2	0	4	1	0	0	0	0	5	0	7676	46.2	0
2	0	1	1	4	1	0	0	0	0	5	0	16160	46.5	0
2	0	2	0	4	1	0	0	0	0	5	0	11586	46.63	0
2	0	1	1	4	1	0	0	0	0	5	0	16159	46.72	0
2	0	1	1	4	1	0	0	0	0	5	0	16158	47	0
2	0	1	1	4	1	0	0	0	0	5	0	16157	47.08	0
5	1	1	1	4	1	0	0	0	0	1	0	4204	47.17	0
2	0	1	1	4	1	0	0	0	0	4	0	16140	47.25	0
5	1	2	0	4	1	0	0	0	0	3	0	17	47.4	0
2	0	2	0	4	1	0	0	0	0	5	0	11585	47.6	0
4	1	2	0	4	1	0	0	0	0	4	0	4348	47.71	0
3	0	2	0	4	1	0	0	0	0	4	0	7669	47.8	0
4	1	2	0	4	1	0	0	0	0	5	0	4352	48	0
2	0	1	1	4	1	0	0	0	0	4	0	16139	48	0
2	0	1	1	4	1	0	0	0	0	6	0	16172	48	0
2	0	1	1	4	1	0	0	0	0	6	0	16171	48.02	0
5	1	1	1	4	1	0	0	0	0	6	0	4242	48.1	0
4	1	1	1	4	1	0	0	0	0	1	0	6788	48.13	0
4	1	1	1	4	1	0	0	0	0	6	0	6805	48.38	0
1	0	1	1	4	1	0	0	0	0	8	0	21604	48.47	0
3	0	2	0	4	1	0	0	0	0	5	0	7675	48.61	0
2	0	2	0	4	1	0	0	0	0	5	0	11584	48.63	0
3	0	2	0	4	1	0	0	0	0	4	0	7668	48.9	0
3	0	2	0	4	1	0	0	0	0	4	0	7667	49	0
3	0	1	1	4	1	0	0	0	0	4	0	10762	49.07	0
1	0	2	0	4	1	0	0	0	0	6	0	16936	49.44	0
4	1	2	0	4	1	0	0	0	0	2	0	4338	49.5	0
1	0	1	1	4	1	0	0	0	0	6	0	21591	49.6	0
3	0	1	1	4	1	0	0	0	0	3	0	10753	50	0
2	0	2	0	4	1	0	0	0	0	5	0	11583	50.29	0
4	1	2	0	4	1	0	0	0	0	2	0	4337	50.63	0
5	1	1	1	4	1	0	0	0	0	1	0	4203	50.7	0
5	1	2	0	4	1	0	0	0	0	3	0	16	50.82	0
2	0	1	1	4	1	0	0	0	0	9	0	16196	50.99	0
1	0	1	1	4	1	0	0	0	0	4	0	21582	51.1	0
5	1	2	0	4	1	0	0	0	0	4	0	24	51.69	0
2	0	1	1	4	1	0	0	0	0	5	0	16156	51.72	0
3	0	1	1	4	1	0	0	0	0	5	0	10772	51.83	0
5	1	2	0	4	1	0	0	0	0	2	0	14	52	0
3	0	2	0	4	1	0	0	0	0	4	0	7666	52	0
3	0	1	1	4	1	0	0	0	0	7	0	10788	52	0
3	0	1	1	4	1	0	0	0	0	4	0	10761	52.53	0
5	1	2	0	4	1	0	0	0	0	2	0	13	52.59	0
2	0	1	1	4	1	0	0	0	0	5	0	16155	52.71	0
2	0	1	1	4	1	0	0	0	0	5	0	16154	52.9	0
3	0	1	1	4	1	0	0	0	0	7	0	10787	53	0
2	0	2	0	4	1	0	0	0	0	5	0	11582	53.2	0
5	1	2	0	4	1	0	0	0	0	6	0	36	53.73	0
4	1	1	1	4	1	0	0	0	0	5	0	6799	54	0
3	0	1	1	4	1	0	0	0	0	5	0	10771	54	0
2	0	1	1	4	1	0	0	0	0	5	0	16153	54	0
3	0	1	1	4	1	0	0	0	0	3	0	10752	54.01	0
5	1	2	0	4	1	0	0	0	0	1	0	6	54.35	0
4	1	2	0	4	1	0	0	0	0	4	0	4347	54.72	0
3	0	1	1	4	1	0	0	0	0	4	0	10760	54.98	0
5	1	1	1	4	1	0	0	0	0	3	0	4223	55	0
3	0	2	0	4	1	0	0	0	0	5	0	7674	55	0
2	0	1	1	4	1	0	0	0	0	5	0	16152	55.13	0
5	1	1	1	4	1	0	0	0	0	1	0	4202	55.26	0
5	1	2	0	4	1	0	0	0	0	1	0	5	55.49	0
4	1	2	0	4	1	0	0	0	0	3	0	4341	55.64	0
3	0	2	0	4	1	0	0	0	0	6	0	7684	55.68	0
2	0	1	1	4	1	0	0	0	0	5	0	16151	56	0
5	1	2	0	4	1	0	0	0	0	6	0	35	56.31	0
1	0	2	0	4	1	0	0	0	0	6	0	16935	56.5	0
2	0	1	1	4	1	0	0	0	0	5	0	16150	56.74	0
5	1	2	0	4	1	0	0	0	0	1	0	4	56.76	0
5	1	1	1	4	1	0	0	0	0	6	0	4241	56.77	0
1	0	1	1	4	1	0	0	0	0	4	0	21581	56.96	0
2	0	2	0	4	1	0	0	0	0	5	0	11581	57.35	0
3	0	2	0	4	1	0	0	0	0	5	0	7673	57.77	0
3	0	2	0	4	1	0	0	0	0	3	0	7657	57.78	0
1	0	2	0	4	1	0	0	0	0	7	0	16952	57.82	0
4	1	1	1	4	1	0	0	0	0	7	0	6813	58	0
4	1	1	1	4	1	0	0	0	0	3	0	6793	58.17	0
4	1	1	1	4	1	0	0	0	0	1	0	6787	58.64	0
3	0	2	0	4	1	0	0	0	0	4	0	7665	59	0
2	0	2	0	4	1	0	0	0	0	5	0	11580	59	0
5	1	1	1	4	1	0	0	0	0	4	0	4228	59.3	0
3	0	2	0	4	1	0	0	0	0	6	0	7683	59.53	0
5	1	1	1	4	1	0	0	0	0	1	0	4201	59.68	0
2	0	1	1	4	1	0	0	0	0	5	0	16149	60	0
3	0	2	0	4	1	0	0	0	0	6	0	7682	60.62	0
2	0	2	0	4	1	0	0	0	0	5	0	11579	60.82	0
5	1	2	0	4	1	0	0	0	0	1	0	3	61	0
3	0	2	0	4	1	0	0	0	0	6	0	7681	61	0
5	1	1	1	4	1	0	0	0	0	2	0	4212	61.46	0
2	0	1	1	4	1	0	0	0	0	5	0	16148	62.79	0
3	0	1	1	4	1	0	0	0	0	4	0	10759	63	0
3	0	1	1	4	1	0	0	0	0	4	0	10758	63.16	0
3	0	1	1	4	1	0	0	0	0	4	0	10757	63.28	0
4	1	1	1	4	1	0	0	0	0	3	0	6792	63.35	0
2	0	1	1	4	1	0	0	0	0	4	0	16138	63.76	0
4	1	1	1	4	1	0	0	0	0	3	0	6791	64	0
1	0	2	0	4	1	0	0	0	0	8	0	16958	64.12	0
4	1	1	1	4	1	0	0	0	0	2	0	6789	64.77	0
4	1	2	0	4	1	0	0	0	0	9	0	4365	64.92	0
5	1	1	1	4	1	0	0	0	0	1	0	4200	65.25	0
1	0	1	1	4	1	0	0	0	0	6	0	21590	65.32	0
5	1	1	1	4	1	0	0	0	0	3	0	4222	66.51	0
3	0	2	0	4	1	0	0	0	0	5	0	7672	66.66	0
2	0	2	0	4	1	0	0	0	0	5	0	11578	68.87	0
4	1	2	0	4	1	0	0	0	0	2	0	4336	70	0
4	1	1	1	4	1	0	0	0	0	3	0	6790	70	0
4	1	1	1	4	1	0	0	0	0	7	0	6812	70	0
3	0	2	0	4	1	0	0	0	0	4	0	7662	70	0
3	0	2	0	4	1	0	0	0	0	4	0	7663	70	0
3	0	2	0	4	1	0	0	0	0	4	0	7664	70	0
3	0	1	1	4	1	0	0	0	0	5	0	10770	70	0
2	0	2	0	4	1	0	0	0	0	4	0	11568	70	0
2	0	2	0	4	1	0	0	0	0	5	0	11577	70	0
2	0	1	1	4	1	0	0	0	0	5	0	16147	70	0
5	1	2	0	2	1	0	1	0	0	8	0	46	20	1
3	0	1	1	2	1	0	1	0	0	7	0	10786	20	1
2	0	1	1	2	1	0	1	0	0	9	0	16195	20	1
1	0	1	1	2	1	0	1	0	0	6	0	21589	20	1
2	0	1	1	3	1	0	1	0	0	5	0	16146	20.04	1
5	1	1	1	3	1	0	1	0	0	4	0	4227	20.06	1
5	1	2	0	3	1	0	1	0	0	8	0	45	20.08	1
5	1	1	1	3	1	0	1	0	0	8	0	4256	20.09	1
2	0	1	1	3	1	0	1	0	0	9	0	16194	20.15	1
4	1	2	0	3	1	0	1	0	0	9	0	4364	20.2	1
4	1	1	1	3	1	0	1	0	0	5	0	6798	20.2	1
1	0	1	1	3	1	0	1	0	0	8	0	21603	20.27	1
4	1	1	1	3	1	0	1	0	0	7	0	6811	20.3	1
1	0	2	0	3	1	0	1	0	0	7	0	16951	20.35	1
1	0	1	1	3	1	0	1	0	0	6	0	21588	20.37	1
2	0	2	0	3	1	0	1	0	0	5	0	11576	20.48	1
2	0	1	1	3	1	0	1	0	0	5	0	16145	20.57	1
5	1	2	0	3	1	0	1	0	0	9	0	47	20.69	1
5	1	1	1	3	1	0	1	0	0	9	0	4261	20.75	1
1	0	2	0	3	1	0	1	0	0	8	0	16957	20.95	1
3	0	2	0	3	1	0	1	0	0	8	0	7692	21	1
5	1	2	0	3	1	0	1	0	0	7	0	41	21.07	1
3	0	1	1	3	1	0	1	0	0	6	0	10780	21.14	1
5	1	1	1	3	1	0	1	0	0	4	0	4226	21.17	1
5	1	1	1	3	1	0	1	0	0	9	0	4260	21.22	1
5	1	1	1	3	1	0	1	0	0	7	0	4248	21.25	1
5	1	1	1	3	1	0	1	0	0	9	0	4259	21.27	1
1	0	1	1	3	1	0	1	0	0	7	0	21600	21.28	1
5	1	1	1	3	1	0	1	0	0	7	0	4247	21.32	1
5	1	1	1	3	1	0	1	0	0	6	0	4240	21.55	1
3	0	2	0	3	1	0	1	0	0	3	0	7656	21.58	1
5	1	2	0	3	1	0	1	0	0	5	0	32	21.71	1
1	0	2	0	3	1	0	1	0	0	6	0	16934	21.71	1
1	0	2	0	3	1	0	1	0	0	6	0	16933	21.74	1
5	1	1	1	3	1	0	1	0	0	8	0	4255	21.75	1
2	0	2	0	3	1	0	1	0	0	9	0	11634	21.82	1
2	0	2	0	3	1	0	1	0	0	6	0	11607	21.83	1
5	1	1	1	3	1	0	1	0	0	6	0	4239	21.93	1
5	1	2	0	3	1	0	1	0	0	1	0	2	22	1
5	1	1	1	3	1	0	1	0	0	3	0	4221	22	1
2	0	2	0	3	1	0	1	0	0	8	0	11625	22	1
2	0	1	1	3	1	0	1	0	0	4	0	16137	22	1
4	1	1	1	3	1	0	1	0	0	9	0	6818	22.02	1
1	0	2	0	3	1	0	1	0	0	7	0	16950	22.1	1
5	1	1	1	3	1	0	1	0	0	2	0	4211	22.16	1
1	0	2	0	3	1	0	1	0	0	6	0	16932	22.18	1
5	1	2	0	3	1	0	1	0	0	4	0	23	22.19	1
2	0	2	0	3	1	0	1	0	0	9	0	11633	22.35	1
5	1	1	1	3	1	0	1	0	0	6	0	4238	22.52	1
3	0	1	1	3	1	0	1	0	0	8	0	10794	22.54	1
5	1	2	0	3	1	0	1	0	0	5	0	31	22.56	1
4	1	2	0	3	1	0	1	0	0	9	0	4363	22.58	1
5	1	2	0	3	1	0	1	0	0	6	0	34	22.68	1
5	1	2	0	3	1	0	1	0	0	5	0	30	22.81	1
2	0	2	0	3	1	0	1	0	0	7	0	11619	22.89	1
5	1	2	0	3	1	0	1	0	0	7	0	40	22.91	1
4	1	1	1	3	1	0	1	0	0	6	0	6804	23	1
3	0	1	1	3	1	0	1	0	0	7	0	10785	23	1
5	1	1	1	3	1	0	1	0	0	7	0	4246	23.01	1
2	0	2	0	3	1	0	1	0	0	8	0	11624	23.03	1
5	1	1	1	3	1	0	1	0	0	8	0	4254	23.05	1
4	1	1	1	3	1	0	1	0	0	6	0	6803	23.2	1
2	0	1	1	3	1	0	1	0	0	9	0	16193	23.24	1
5	1	2	0	3	1	0	1	0	0	7	0	39	23.32	1
5	1	1	1	3	1	0	1	0	0	9	0	4258	23.37	1
1	0	1	1	3	1	0	1	0	0	8	0	21602	23.4	1
4	1	2	0	3	1	0	1	0	0	7	0	4357	23.46	1
2	0	1	1	3	1	0	1	0	0	8	0	16188	23.73	1
2	0	2	0	3	1	0	1	0	0	6	0	11606	23.82	1
1	0	1	1	3	1	0	1	0	0	7	0	21599	23.93	1
2	0	2	0	3	1	0	1	0	0	8	0	11623	24	1
2	0	1	1	3	1	0	1	0	0	5	0	16144	24	1
4	1	1	1	3	1	0	1	0	0	8	0	6817	24.03	1
2	0	2	0	3	1	0	1	0	0	7	0	11618	24.05	1
5	1	2	0	3	1	0	1	0	0	1	0	1	24.23	1
1	0	2	0	3	1	0	1	0	0	7	0	16949	24.33	1
1	0	1	1	3	1	0	1	0	0	6	0	21587	24.57	1
4	1	1	1	3	1	0	1	0	0	5	0	6797	24.8	1
1	0	2	0	3	1	0	1	0	0	7	0	16948	24.82	1
3	0	2	0	3	1	0	1	0	0	8	0	7691	24.85	1
2	0	1	1	3	1	0	1	0	0	8	0	16187	24.88	1
2	0	2	0	3	1	0	1	0	0	5	0	11575	24.95	1
2	0	2	0	3	1	0	1	0	0	7	0	11617	25	1
2	0	1	1	3	1	0	1	0	0	7	0	16182	25	1
5	1	2	0	3	1	0	1	0	0	7	0	38	25.02	1
1	0	1	1	3	1	0	1	0	0	7	0	21598	25.04	1
4	1	2	0	3	1	0	1	0	0	6	0	4354	25.22	1
5	1	1	1	3	1	0	1	0	0	6	0	4237	25.33	1
2	0	2	0	3	1	0	1	0	0	9	0	11632	25.44	1
2	0	1	1	3	1	0	1	0	0	5	0	16143	25.44	1
5	1	1	1	3	1	0	1	0	0	5	0	4232	25.47	1
4	1	1	1	3	1	0	1	0	0	6	0	6802	25.56	1
5	1	1	1	3	1	0	1	0	0	1	0	4199	25.6039	1
5	1	1	1	3	1	0	1	0	0	3	0	4220	25.6039	1
3	0	2	0	3	1	0	1	0	0	4	0	7661	25.6039	1
2	0	1	1	3	1	0	1	0	0	4	0	16136	25.71	1
4	1	2	0	3	1	0	1	0	0	5	0	4351	25.74	1
1	0	2	0	3	1	0	1	0	0	7	0	16947	25.88	1
2	0	2	0	3	1	0	1	0	0	9	0	11631	25.9	1
5	1	2	0	3	1	0	1	0	0	5	0	29	26	1
3	0	2	0	3	1	0	1	0	0	6	0	7680	26	1
4	1	2	0	3	1	0	1	0	0	8	0	4361	26.04	1
2	0	1	1	3	1	0	1	0	0	7	0	16181	26.09	1
2	0	2	0	3	1	0	1	0	0	7	0	11616	26.13	1
5	1	2	0	3	1	0	1	0	0	8	0	44	26.2	1
2	0	2	0	3	1	0	1	0	0	5	0	11574	26.37	1
1	0	2	0	3	1	0	1	0	0	7	0	16946	26.6	1
5	1	2	0	3	1	0	1	0	0	4	0	22	26.65	1
3	0	1	1	3	1	0	1	0	0	7	0	10784	26.66	1
1	0	1	1	3	1	0	1	0	0	7	0	21597	26.66	1
4	1	2	0	3	1	0	1	0	0	8	0	4360	26.81	1
5	1	1	1	3	1	0	1	0	0	8	0	4253	26.84	1
2	0	2	0	3	1	0	1	0	0	5	0	11573	26.93	1
4	1	1	1	3	1	0	1	0	0	7	0	6810	26.95	1
3	0	1	1	3	1	0	1	0	0	4	0	10756	27	1
1	0	2	0	3	1	0	1	0	0	6	0	16931	27	1
2	0	2	0	3	1	0	1	0	0	7	0	11615	27.1	1
3	0	2	0	3	1	0	1	0	0	8	0	7690	27.11	1
4	1	2	0	3	1	0	1	0	0	7	0	4356	27.28	1
1	0	1	1	3	1	0	1	0	0	9	0	21608	27.48	1
5	1	1	1	3	1	0	1	0	0	7	0	4245	27.55	1
5	1	1	1	3	1	0	1	0	0	1	0	4198	27.58	1
5	1	2	0	3	1	0	1	0	0	5	0	28	27.59	1
5	1	1	1	3	1	0	1	0	0	5	0	4231	27.6	1
2	0	2	0	3	1	0	1	0	0	7	0	11614	27.62	1
2	0	2	0	3	1	0	1	0	0	6	0	11605	27.67	1
5	1	2	0	3	1	0	1	0	0	4	0	20	27.71	1
5	1	2	0	3	1	0	1	0	0	4	0	21	27.71	1
2	0	2	0	3	1	0	1	0	0	6	0	11604	27.77	1
2	0	1	1	3	1	0	1	0	0	6	0	16170	27.78	1
1	0	2	0	3	1	0	1	0	0	6	0	16930	27.78	1
5	1	1	1	3	1	0	1	0	0	1	0	4197	27.86	1
1	0	1	1	3	1	0	1	0	0	4	0	21580	27.97	1
3	0	1	1	3	1	0	1	0	0	8	0	10793	28	1
2	0	1	1	3	1	0	1	0	0	5	0	16142	28	1
2	0	2	0	3	1	0	1	0	0	7	0	11613	28.06	1
1	0	1	1	3	1	0	1	0	0	7	0	21596	28.13	1
1	0	2	0	3	1	0	1	0	0	8	0	16956	28.22	1
1	0	2	0	3	1	0	1	0	0	2	0	16928	28.25	1
5	1	1	1	3	1	0	1	0	0	8	0	4252	28.35	1
5	1	1	1	3	1	0	1	0	0	2	0	4210	28.44	1
4	1	2	0	3	1	0	1	0	0	7	0	4355	28.45	1
2	0	2	0	3	1	0	1	0	0	9	0	11630	28.47	1
5	1	2	0	3	1	0	1	0	0	2	0	12	28.57	1
2	0	1	1	3	1	0	1	0	0	8	0	16186	28.57	1
2	0	1	1	3	1	0	1	0	0	6	0	16169	28.62	1
1	0	1	1	3	1	0	1	0	0	9	0	21607	28.67	1
2	0	2	0	3	1	0	1	0	0	7	0	11612	28.71	1
3	0	2	0	3	1	0	1	0	0	6	0	7679	28.8	1
3	0	1	1	3	1	0	1	0	0	9	0	10797	28.97	1
5	1	2	0	3	1	0	1	0	0	8	0	43	29	1
4	1	2	0	3	1	0	1	0	0	4	0	4346	29	1
4	1	1	1	3	1	0	1	0	0	7	0	6809	29	1
3	0	1	1	3	1	0	1	0	0	7	0	10783	29	1
3	0	1	1	3	1	0	1	0	0	8	0	10792	29	1
5	1	2	0	2	1	0	2	1	0	4	0	1897	10	2
1	0	1	1	2	1	0	2	1	0	6	0	21240	10.03	2
1	0	2	0	2	1	0	2	1	0	6	0	18769	10.1	2
1	0	1	1	2	1	0	2	1	0	4	0	21228	10.23	2
1	0	1	1	2	1	0	2	1	0	6	0	21239	10.23	2
5	1	1	1	2	1	0	2	1	0	1	0	2884	10.25	2
1	0	2	0	2	1	0	2	1	0	7	0	18776	10.26	2
2	0	1	1	2	1	0	2	1	0	5	0	15451	10.32	2
5	1	1	1	2	1	0	2	1	0	8	0	2899	10.41	2
1	0	1	1	2	1	0	2	1	0	7	0	21251	10.58	2
5	1	2	0	2	1	0	2	1	0	2	0	1890	10.61	2
3	0	2	0	2	1	0	2	1	0	7	0	9776	10.64	2
5	1	1	1	2	1	0	2	1	0	7	0	2893	10.66	2
1	0	1	1	2	1	0	2	1	0	7	0	21250	10.74	2
2	0	1	1	2	1	0	2	1	0	4	0	15449	10.76	2
1	0	2	0	2	1	0	2	1	0	9	0	18797	10.95	2
5	1	2	0	2	1	0	2	1	0	9	0	1908	10.98	2
1	0	2	0	2	1	0	2	1	0	6	0	18768	11.03	2
5	1	1	1	2	1	0	2	1	0	7	0	2892	11.1	2
1	0	2	0	2	1	0	2	1	0	8	0	18787	11.13	2
2	0	1	1	2	1	0	2	1	0	4	0	15448	11.17	2
2	0	1	1	2	1	0	2	1	0	8	0	15457	11.18	2
1	0	1	1	2	1	0	2	1	0	7	0	21249	11.18	2
1	0	2	0	2	1	0	2	1	0	7	0	18775	11.23	2
5	1	1	1	2	1	0	2	1	0	9	0	2905	11.24	2
1	0	2	0	2	1	0	2	1	0	6	0	18767	11.49	2
2	0	1	1	2	1	0	2	1	0	6	0	15455	11.69	2
1	0	2	0	2	1	0	2	1	0	6	0	18766	11.78	2
5	1	2	0	2	1	0	2	1	0	7	0	1901	12	2
5	1	2	0	2	1	0	2	1	0	8	0	1905	12.06	2
1	0	1	1	2	1	0	2	1	0	5	0	21230	12.07	2
2	0	1	1	2	1	0	2	1	0	9	0	15459	12.08	2
1	0	1	1	2	1	0	2	1	0	6	0	21238	12.24	2
5	1	2	0	2	1	0	2	1	0	5	0	1899	12.28	2
1	0	1	1	2	1	0	2	1	0	7	0	21248	12.37	2
5	1	2	0	2	1	0	2	1	0	8	0	1904	12.42	2
5	1	2	0	2	1	0	2	1	0	4	0	1896	12.46	2
5	1	1	1	2	1	0	2	1	0	5	0	2888	12.47	2
3	0	1	1	2	1	0	2	1	0	4	0	10515	12.6	2
1	0	2	0	2	1	0	2	1	0	9	0	18796	12.76	2
1	0	2	0	2	1	0	2	1	0	8	0	18786	12.97	2
5	1	2	0	2	1	0	2	1	0	8	0	1903	12.99	2
3	0	2	0	2	1	0	2	1	0	7	0	9775	13	2
1	0	1	1	2	1	0	2	1	0	8	0	21259	13.02	2
1	0	2	0	2	1	0	2	1	0	8	0	18785	13.33	2
2	0	1	1	2	1	0	2	1	0	6	0	15454	13.34	2
5	1	1	1	2	1	0	2	1	0	9	0	2904	13.36	2
5	1	2	0	2	1	0	2	1	0	7	0	1900	13.37	2
1	0	1	1	2	1	0	2	1	0	8	0	21258	13.48	2
2	0	1	1	2	1	0	2	1	0	6	0	15453	13.67	2
5	1	1	1	2	1	0	2	1	0	9	0	2903	13.7	2
4	1	2	0	2	1	0	2	1	0	8	0	5998	13.8	2
5	1	2	0	2	1	0	2	1	0	5	0	1898	13.99	2
1	0	1	1	2	1	0	2	1	0	7	0	21247	13.99	2
5	1	2	0	2	1	0	2	1	0	4	0	1895	14	2
4	1	1	1	2	1	0	2	1	0	9	0	6547	14	2
2	0	2	0	2	1	0	2	1	0	5	0	13509	14.05	2
1	0	1	1	2	1	0	2	1	0	6	0	21237	14.1	2
5	1	2	0	2	1	0	2	1	0	4	0	1894	14.21	2
1	0	1	1	2	1	0	2	1	0	8	0	21257	14.32	2
1	0	2	0	2	1	0	2	1	0	6	0	18765	14.36	2
2	0	1	1	2	1	0	2	1	0	4	0	15447	14.47	2
1	0	2	0	2	1	0	2	1	0	7	0	18774	14.62	2
1	0	2	0	2	1	0	2	1	0	6	0	18764	14.89	2
1	0	1	1	2	1	0	2	1	0	9	0	21266	14.91	2
2	0	2	0	2	1	0	2	1	0	8	0	13519	14.95	2
1	0	1	1	2	1	0	2	1	0	6	0	21236	14.95	2
1	0	2	0	2	1	0	2	1	0	7	0	18773	14.97	2
5	1	1	1	2	1	0	2	1	0	8	0	2898	15	2
2	0	2	0	2	1	0	2	1	0	8	0	13518	15	2
1	0	1	1	2	1	0	2	1	0	4	0	21227	15.01	2
1	0	2	0	2	1	0	2	1	0	9	0	18795	15.05	2
1	0	1	1	2	1	0	2	1	0	8	0	21256	15.09	2
5	1	1	1	2	1	0	2	1	0	7	0	2891	15.1	2
5	1	2	0	2	1	0	2	1	0	4	0	1893	15.16	2
1	0	2	0	2	1	0	2	1	0	8	0	18784	15.51	2
5	1	2	0	2	1	0	2	1	0	9	0	1907	15.61	2
1	0	1	1	2	1	0	2	1	0	7	0	21246	15.71	2
2	0	2	0	2	1	0	2	1	0	7	0	13512	15.74	2
1	0	1	1	2	1	0	2	1	0	4	0	21226	15.88	2
5	1	1	1	2	1	0	2	1	0	9	0	2902	16	2
2	0	2	0	2	1	0	2	1	0	8	0	13517	16	2
1	0	2	0	2	1	0	2	1	0	9	0	18794	16.08	2
1	0	1	1	2	1	0	2	1	0	6	0	21235	16.08	2
1	0	1	1	2	1	0	2	1	0	9	0	21265	16.19	2
1	0	1	1	2	1	0	2	1	0	4	0	21225	16.3	2
1	0	2	0	2	1	0	2	1	0	8	0	18783	16.33	2
1	0	2	0	2	1	0	2	1	0	6	0	18763	16.46	2
1	0	2	0	2	1	0	2	1	0	7	0	18772	16.46	2
1	0	1	1	2	1	0	2	1	0	8	0	21255	16.55	2
1	0	1	1	2	1	0	2	1	0	5	0	21229	16.76	2
3	0	2	0	2	1	0	2	1	0	9	0	9778	16.79	2
5	1	2	0	2	1	0	2	1	0	3	0	1891	16.81	2
1	0	2	0	2	1	0	2	1	0	8	0	18782	16.87	2
3	0	1	1	2	1	0	2	1	0	4	0	10514	16.88	2
3	0	1	1	2	1	0	2	1	0	8	0	10518	16.9	2
1	0	1	1	2	1	0	2	1	0	6	0	21234	16.9	2
5	1	1	1	2	1	0	2	1	0	4	0	2887	16.92	2
5	1	1	1	2	1	0	2	1	0	8	0	2897	17	2
4	1	2	0	2	1	0	2	1	0	8	0	5997	17	2
3	0	1	1	2	1	0	2	1	0	4	0	10513	17	2
3	0	1	1	2	1	0	2	1	0	6	0	10516	17	2
3	0	1	1	2	1	0	2	1	0	9	0	10519	17	2
2	0	2	0	2	1	0	2	1	0	8	0	13516	17	2
2	0	1	1	2	1	0	2	1	0	9	0	15458	17	2
5	1	1	1	2	1	0	2	1	0	3	0	2886	17.02	2
1	0	2	0	2	1	0	2	1	0	9	0	18793	17.13	2
2	0	2	0	2	1	0	2	1	0	9	0	13524	17.29	2
5	1	2	0	2	1	0	2	1	0	8	0	1902	17.35	2
1	0	2	0	2	1	0	2	1	0	8	0	18781	17.39	2
1	0	2	0	2	1	0	2	1	0	9	0	18792	17.5	2
1	0	2	0	2	1	0	2	1	0	6	0	18762	17.57	2
1	0	1	1	2	1	0	2	1	0	6	0	21233	17.6	2
1	0	1	1	2	1	0	2	1	0	8	0	21254	17.65	2
5	1	1	1	2	1	0	2	1	0	9	0	2901	17.66	2
2	0	2	0	2	1	0	2	1	0	8	0	13515	17.72	2
5	1	2	0	2	1	0	2	1	0	9	0	1906	17.74	2
1	0	2	0	2	1	0	2	1	0	5	0	18758	17.82	2
2	0	2	0	2	1	0	2	1	0	8	0	13514	17.88	2
1	0	1	1	2	1	0	2	1	0	4	0	21224	17.93	2
5	1	2	0	2	1	0	2	1	0	4	0	1892	18	2
2	0	2	0	2	1	0	2	1	0	9	0	13523	18	2
1	0	1	1	2	1	0	2	1	0	6	0	21232	18.14	2
1	0	1	1	2	1	0	2	1	0	9	0	21264	18.21	2
2	0	2	0	2	1	0	2	1	0	7	0	13511	18.27	2
5	1	1	1	2	1	0	2	1	0	8	0	2896	18.35	2
1	0	1	1	2	1	0	2	1	0	6	0	21231	18.43	2
2	0	1	1	2	1	0	2	1	0	7	0	15456	18.82	2
5	1	1	1	2	1	0	2	1	0	6	0	2890	18.93	2
1	0	1	1	2	1	0	2	1	0	7	0	21245	18.95	2
3	0	2	0	2	1	0	2	1	0	8	0	9777	19	2
2	0	1	1	1	1	0	3	1	0	4	0	15445	3	3
1	0	1	1	1	1	0	3	1	0	8	0	21253	3	3
1	0	1	1	1	1	0	3	1	0	4	0	21223	3.98	3
2	0	1	1	1	1	0	3	1	0	4	0	15446	4	3
1	0	2	0	1	1	0	3	1	0	7	0	18771	4.15	3
1	0	1	1	1	1	0	3	1	0	9	0	21263	4.37	3
1	0	2	0	1	1	0	3	1	0	6	0	18760	4.87	3
1	0	2	0	1	1	0	3	1	0	8	0	18780	5.2	3
1	0	1	1	1	1	0	3	1	0	7	0	21244	5.53	3
1	0	2	0	1	1	0	3	1	0	9	0	18790	5.58	3
2	0	1	1	1	1	0	3	1	0	6	0	15452	5.8	3
1	0	1	1	1	1	0	3	1	0	7	0	21243	5.92	3
2	0	2	0	1	1	0	3	1	0	5	0	13508	6	3
1	0	2	0	1	1	0	3	1	0	6	0	18759	6.11	3
1	0	2	0	1	1	0	3	1	0	9	0	18789	6.34	3
1	0	2	0	1	1	0	2	1	0	9	0	18791	6.97	3
1	0	2	0	1	1	0	2	1	0	6	0	18761	6.99	3
1	0	2	0	2	1	0	2	1	0	9	0	18800	7.12	3
2	0	2	0	2	1	0	2	1	0	9	0	13525	7.31	3
1	0	1	1	2	1	0	2	1	0	6	0	21242	7.45	3
1	0	1	1	2	1	0	2	1	0	8	0	21262	7.61	3
1	0	2	0	2	1	0	2	1	0	8	0	18788	7.7	3
1	0	1	1	2	1	0	2	1	0	7	0	21252	7.7	3
1	0	1	1	2	1	0	2	1	0	9	0	21269	7.7	3
1	0	1	1	2	1	0	2	1	0	6	0	21241	8.06	3
1	0	2	0	2	1	0	2	1	0	7	0	18779	8.13	3
1	0	1	1	2	1	0	2	1	0	8	0	21261	8.14	3
5	1	1	1	2	1	0	2	1	0	7	0	2894	8.18	3
2	0	1	1	2	1	0	2	1	0	4	0	15450	8.3	3
1	0	1	1	2	1	0	2	1	0	9	0	21268	8.47	3
1	0	1	1	2	1	0	2	1	0	8	0	21260	8.73	3
2	0	2	0	2	1	0	2	1	0	5	0	13510	9	3
5	1	2	0	2	2	1	2	1	0	17	1	1996	9.09	3
5	1	2	0	2	2	1	2	1	0	16	1	1980	9.12	3
3	0	2	0	2	2	1	2	1	0	17	1	9811	9.19	3
2	0	2	0	2	1	1	2	1	0	11	1	13539	9.19	3
5	1	2	0	2	2	1	2	1	0	18	1	2015	9.2	3
5	1	2	0	2	2	1	2	1	0	15	1	1964	9.23	3
2	0	2	0	2	2	1	2	1	0	16	1	13594	9.23	3
5	1	1	1	2	2	1	2	1	0	16	1	2957	9.24	3
2	0	1	1	2	3	1	2	1	1	19	1	15523	9.28	3
3	0	2	0	2	3	1	2	1	1	19	1	9843	9.29	3
4	1	2	0	2	2	1	2	1	0	18	1	6057	9.31	3
1	0	2	0	2	1	1	2	1	0	10	1	18806	9.31	3
4	1	2	0	2	2	1	2	1	0	17	1	6045	9.36	3
2	0	2	0	2	2	1	2	1	0	18	1	13627	9.37	3
1	0	2	0	2	3	1	2	1	1	19	1	18885	9.39	3
4	1	1	1	2	2	1	2	1	0	17	1	6566	9.4	3
5	1	1	1	2	1	1	2	1	0	11	1	2918	9.41	3
3	0	1	1	2	3	1	2	1	1	19	1	10540	9.48	3
1	0	1	1	2	2	1	2	1	0	18	1	21316	9.48	3
1	0	2	0	2	2	1	2	1	0	17	1	18855	9.5	2
5	1	2	0	2	3	1	2	1	1	19	1	2038	9.51	2
5	1	2	0	2	2	1	2	1	0	14	1	1949	9.53	2
2	0	2	0	2	2	1	2	1	0	14	1	13557	9.54	2
1	0	2	0	2	1	1	2	1	0	10	1	18805	9.54	2
1	0	2	0	2	1	1	2	1	0	12	1	18814	9.57	2
5	1	2	0	2	2	1	2	1	0	15	1	1963	9.59	2
3	0	2	0	2	2	1	2	1	0	15	1	9800	9.6	2
3	0	1	1	2	2	1	2	1	0	15	1	10528	9.61	2
1	0	2	0	2	2	1	2	1	0	18	1	18871	9.62	2
1	0	2	0	2	3	1	2	1	1	19	1	18884	9.62	2
1	0	1	1	2	1	1	2	1	0	11	1	21277	9.64	2
5	1	2	0	2	2	1	2	1	0	18	1	2014	9.67	2
5	1	1	1	2	2	1	2	1	0	18	1	2975	9.67	2
1	0	2	0	2	2	1	2	1	0	17	1	18854	9.68	2
5	1	2	0	2	2	1	2	1	0	14	1	1948	9.73	2
1	0	1	1	2	2	1	2	1	0	13	1	21287	9.81	2
5	1	1	1	2	3	1	2	1	1	19	1	2981	9.83	2
1	0	2	0	2	2	1	2	1	0	14	1	18825	9.84	2
1	0	2	0	2	1	1	2	1	0	10	1	18804	9.86	2
1	0	2	0	2	3	1	2	1	1	19	1	18883	9.88	2
3	0	2	0	2	2	1	2	1	0	16	1	9808	9.9	2
1	0	2	0	2	2	1	2	1	0	15	1	18833	9.93	2
3	0	1	1	2	2	1	2	1	0	16	1	10530	9.96	2
1	0	2	0	2	2	1	2	1	0	18	1	18870	9.96	2
2	0	2	0	2	2	1	2	1	0	17	1	13609	9.99	2
1	0	2	0	2	2	1	2	1	0	14	1	18824	9.99	2
5	1	2	0	2	2	1	2	1	0	14	1	1935	19.04	2
4	1	2	0	2	2	1	2	1	0	17	1	6032	19.05	2
3	0	1	1	2	2	1	2	1	0	13	1	10521	19.06	2
5	1	1	1	2	1	1	2	1	0	10	1	2906	19.07	2
2	0	2	0	2	2	1	2	1	0	18	1	13617	19.11	2
1	0	2	0	2	2	1	2	1	0	16	1	18836	19.13	2
4	1	2	0	2	2	1	2	1	0	17	1	6031	19.2	2
2	0	2	0	2	2	1	2	1	0	18	1	13616	19.22	2
4	1	2	0	2	3	1	2	1	1	19	1	6058	19.23	2
1	0	2	0	2	2	1	2	1	0	17	1	18846	19.35	2
4	1	1	1	2	1	1	2	1	0	11	1	6549	19.38	2
2	0	2	0	2	1	1	2	1	0	11	1	13534	19.44	2
5	1	2	0	2	1	1	2	1	0	11	1	1918	19.48	2
5	1	1	1	2	2	1	2	1	0	13	1	2925	19.48	2
1	0	2	0	2	1	1	2	1	0	11	1	18809	19.48	2
1	0	2	0	2	3	1	2	1	1	19	1	18874	19.48	2
1	0	2	0	2	2	1	1	0	0	14	1	16991	19.5	1
1	0	2	0	2	3	1	1	0	1	19	1	17044	19.53	1
3	0	2	0	2	1	1	1	0	0	10	1	7701	19.6	1
1	0	2	0	2	1	1	1	0	0	12	1	16978	19.63	1
5	1	1	1	2	2	1	1	0	0	13	1	4268	19.66	1
5	1	1	1	2	2	1	1	0	0	17	1	4287	19.66	1
1	0	2	0	2	2	1	1	0	0	16	1	17011	19.67	1
1	0	2	0	2	1	1	1	0	0	11	1	16970	19.68	1
4	1	2	0	2	2	1	1	0	0	16	1	4395	19.7	1
5	1	2	0	2	3	1	1	0	1	19	1	112	19.72	1
3	0	2	0	2	2	1	1	0	0	18	1	7759	19.74	1
4	1	2	0	2	2	1	1	0	0	17	1	4404	19.8	1
3	0	1	1	2	2	1	1	0	0	14	1	10838	19.84	1
1	0	1	1	2	1	1	1	0	0	11	1	21619	19.98	1
5	1	1	1	3	2	1	1	0	0	17	1	4286	29.01	1
1	0	2	0	3	2	1	1	0	0	15	1	17001	29.14	1
4	1	2	0	3	2	1	1	0	0	17	1	4403	29.15	1
4	1	1	1	3	1	1	1	0	0	11	1	6824	29.18	1
2	0	1	1	3	2	1	1	0	0	18	1	16244	29.18	1
3	0	2	0	3	1	1	1	0	0	11	1	7715	29.2	1
4	1	2	0	3	1	1	1	0	0	10	1	4367	29.24	1
1	0	2	0	3	2	1	1	0	0	16	1	17010	29.33	1
1	0	2	0	3	3	1	1	0	1	19	1	17043	29.35	1
3	0	1	1	3	2	1	1	0	0	14	1	10837	29.37	1
3	0	1	1	3	1	1	1	0	0	11	1	10813	29.38	1
3	0	1	1	3	1	1	1	0	0	11	1	10812	29.4	1
1	0	1	1	3	1	1	1	0	0	10	1	21610	29.4	1
4	1	2	0	3	2	1	1	0	0	18	1	4416	29.43	1
1	0	2	0	3	2	1	0	0	0	18	1	17036	29.51	0
1	0	2	0	3	2	1	0	0	0	16	1	17014	29.56	0
4	1	1	1	3	2	1	0	0	0	17	1	6839	29.58	0
4	1	2	0	3	3	1	0	0	1	19	1	4438	29.61	0
2	0	1	1	3	1	1	0	0	0	12	1	16217	29.78	0
2	0	1	1	3	2	1	0	0	0	14	1	16227	29.81	0
1	0	1	1	3	1	1	0	0	0	12	1	21631	29.82	0
1	0	2	0	3	2	1	0	0	0	18	1	17035	29.9	0
5	1	2	0	4	2	1	0	0	0	15	1	73	30	0
4	1	1	1	4	2	1	0	0	0	17	1	6843	30	0
3	0	2	0	4	3	1	0	0	1	19	1	7779	30	0
2	0	1	1	4	1	1	0	0	0	10	1	16201	30	0
2	0	2	0	4	2	1	0	0	0	13	1	11650	30.03	0
1	0	2	0	4	2	1	0	0	0	14	1	17000	30.05	0
2	0	1	1	4	1	1	0	0	0	11	1	16212	30.1	0
5	1	1	1	4	2	1	0	0	0	14	1	4280	30.11	0
1	0	2	0	4	2	1	0	0	0	15	1	17009	30.13	0
1	0	2	0	4	1	1	0	0	0	10	1	16969	30.14	0
1	0	2	0	4	1	1	0	0	0	10	1	16968	30.16	0
1	0	2	0	4	1	1	0	0	0	11	1	16977	30.23	0
3	0	1	1	4	2	1	0	0	0	18	1	10860	30.41	0
1	0	2	0	4	2	1	0	0	0	18	1	17042	30.5	0
3	0	2	0	4	3	1	0	0	1	19	1	7778	30.58	0
3	0	2	0	4	2	1	0	0	0	13	1	7733	30.66	0
5	1	1	1	4	1	1	0	0	0	10	1	4265	30.8	0
5	1	2	0	4	3	1	0	0	1	19	1	122	30.87	0
1	0	2	0	4	2	1	0	0	0	17	1	17023	30.88	0
2	0	1	1	4	1	1	0	0	0	11	1	16211	30.93	0
4	1	2	0	4	2	1	0	0	0	16	1	4402	30.95	0
5	1	2	0	4	2	1	0	0	0	17	1	93	30.99	0
5	1	2	0	4	1	1	0	0	0	12	1	56	31	0
5	1	2	0	4	2	1	0	0	0	18	1	111	31	0
4	1	2	0	4	1	1	0	0	0	10	1	4372	31	0
4	1	2	0	4	1	1	0	0	0	11	1	4378	31	0
4	1	2	0	4	3	1	0	0	1	19	1	4453	31	0
3	0	1	1	4	1	1	0	0	0	10	1	10811	31	0
3	0	1	1	4	2	1	0	0	0	15	1	10846	31	0
3	0	1	1	4	3	1	0	0	1	19	1	10869	31	0
2	0	2	0	4	3	1	0	0	1	19	1	11687	31	0
2	0	1	1	4	1	1	0	0	0	10	1	16200	31	0
3	0	1	1	4	1	1	0	0	0	10	1	10810	31.07	0
3	0	1	1	4	2	1	0	0	0	15	1	10845	31.1	0
3	0	1	1	4	1	1	0	0	0	11	1	10822	31.16	0
2	0	1	1	4	1	1	0	0	0	12	1	16218	31.16	0
1	0	2	0	4	2	1	0	0	0	18	1	17041	31.21	0
1	0	1	1	4	1	1	0	0	0	10	1	21618	31.34	0
3	0	2	0	4	2	1	0	0	0	17	1	7758	31.35	0
4	1	2	0	4	3	1	0	0	1	19	1	4452	31.39	0
2	0	1	1	4	2	1	0	0	0	14	1	16229	31.46	0
2	0	1	1	4	2	1	0	0	0	18	1	16249	31.53	0
4	1	2	0	4	1	1	0	0	0	11	1	4377	31.55	0
3	0	1	1	4	2	1	0	0	0	13	1	10836	31.59	0
1	0	2	0	4	2	1	0	0	0	17	1	17022	31.59	0
1	0	2	0	4	3	1	0	0	1	19	1	17058	31.62	0
1	0	2	0	4	1	1	0	0	0	10	1	16967	31.64	0
3	0	2	0	4	1	1	0	0	0	10	1	7714	31.71	0
1	0	1	1	4	2	1	0	0	0	15	1	21648	31.76	0
5	1	2	0	4	2	1	0	0	0	18	1	110	31.8	0
4	1	2	0	4	2	1	0	0	0	15	1	4394	31.84	0
1	0	1	1	4	3	1	0	0	1	19	1	21672	31.86	0
1	0	1	1	4	1	1	0	0	0	10	1	21617	31.93	0
4	1	1	1	4	2	1	0	0	0	15	1	6835	32	0
3	0	1	1	4	2	1	0	0	0	13	1	10835	32	0
3	0	2	0	4	2	1	0	0	0	17	1	7757	32.01	0
2	0	2	0	4	3	1	0	0	1	19	1	11686	32.05	0
2	0	2	0	4	1	1	0	0	0	10	1	11641	32.13	0
2	0	2	0	4	1	1	0	0	0	10	1	11640	32.3	0
3	0	1	1	4	2	1	0	0	0	17	1	10853	32.6	0
3	0	1	1	4	2	1	0	0	0	13	1	10834	32.61	0
1	0	1	1	4	2	1	0	0	0	18	1	21666	32.68	0
1	0	1	1	4	2	1	0	0	0	18	1	21665	32.73	0
4	1	2	0	4	1	1	0	0	0	10	1	4371	32.78	0
4	1	2	0	4	3	1	0	0	1	19	1	4451	32.86	0
4	1	1	1	4	2	1	0	0	0	15	1	6834	32.96	0
5	1	1	1	4	2	1	0	0	0	13	1	4274	33	0
5	1	1	1	4	2	1	0	0	0	14	1	4279	33	0
5	1	1	1	4	2	1	0	0	0	17	1	4293	33	0
4	1	2	0	4	1	1	0	0	0	12	1	4382	33	0
2	0	2	0	4	2	1	0	0	0	14	1	11654	33	0
1	0	1	1	4	1	1	0	0	0	11	1	21625	33.12	0
3	0	1	1	4	2	1	0	0	0	18	1	10859	33.21	0
2	0	1	1	4	1	1	0	0	0	10	1	16199	33.28	0
1	0	2	0	4	2	1	0	0	0	15	1	17008	33.36	0
1	0	1	1	4	2	1	0	0	0	15	1	21647	33.36	0
5	1	2	0	4	2	1	0	0	0	13	1	63	33.52	0
1	0	1	1	4	1	1	0	0	0	10	1	21616	33.52	0
1	0	1	1	4	2	1	0	0	0	16	1	21657	33.55	0
3	0	2	0	4	2	1	0	0	0	18	1	7768	33.56	0
2	0	2	0	4	3	1	0	0	1	19	1	11685	33.65	0
5	1	2	0	4	2	1	0	0	0	13	1	62	33.66	0
5	1	1	1	4	2	1	0	0	0	14	1	4278	33.81	0
1	0	2	0	4	3	1	0	0	1	19	1	17057	33.85	0
1	0	2	0	4	2	1	0	0	0	14	1	16999	33.88	0
4	1	2	0	4	2	1	0	0	0	17	1	4415	33.96	0
5	1	2	0	4	2	1	0	0	0	18	1	109	34	0
4	1	2	0	4	3	1	0	0	1	19	1	4450	34	0
4	1	1	1	4	2	1	0	0	0	16	1	6838	34	0
3	0	2	0	4	1	1	0	0	0	10	1	7713	34	0
3	0	1	1	4	1	1	0	0	0	12	1	10827	34	0
2	0	2	0	4	1	1	0	0	0	11	1	11644	34	0
4	1	2	0	4	2	1	0	0	0	13	1	4384	34.08	0
4	1	2	0	4	3	1	0	0	1	19	1	4449	34.15	0
2	0	2	0	4	2	1	0	0	0	18	1	11669	34.21	0
5	1	1	1	4	1	1	0	0	0	11	1	4267	34.54	0
1	0	2	0	4	2	1	0	0	0	13	1	16990	34.55	0
1	0	1	1	4	1	1	0	0	0	11	1	21624	34.7	0
1	0	1	1	4	2	1	0	0	0	15	1	21646	34.72	0
4	1	2	0	4	1	1	0	0	0	12	1	4381	34.76	0
2	0	1	1	4	1	1	0	0	0	11	1	16210	34.8	0
4	1	2	0	4	3	1	0	0	1	19	1	4448	35	0
3	0	2	0	4	1	1	0	0	0	10	1	7712	35	0
3	0	2	0	4	2	1	0	0	0	15	1	7748	35	0
1	0	1	1	4	2	1	0	0	0	17	1	21662	35.1	0
3	0	2	0	4	3	1	0	0	1	19	1	7777	35.16	0
1	0	2	0	4	3	1	0	0	1	19	1	17056	35.22	0
1	0	2	0	4	3	1	0	0	1	19	1	17055	35.23	0
3	0	2	0	4	3	1	0	0	1	19	1	7776	35.45	0
3	0	2	0	4	1	1	0	0	0	10	1	7711	35.51	0
1	0	2	0	4	3	1	0	0	1	19	1	17054	35.69	0
5	1	1	1	4	1	1	0	0	0	10	1	4264	35.7	0
5	1	1	1	4	3	1	0	0	1	19	1	4305	35.78	0
2	0	1	1	4	1	1	0	0	0	11	1	16209	35.91	0
5	1	2	0	4	2	1	0	0	0	18	1	108	35.99	0
4	1	2	0	4	2	1	0	0	0	14	1	4388	35.99	0
5	1	2	0	4	2	1	0	0	0	17	1	92	36	0
3	0	2	0	4	1	1	0	0	0	10	1	7710	36	0
3	0	2	0	4	2	1	0	0	0	15	1	7747	36	0
5	1	1	1	4	3	1	0	0	1	19	1	4304	36.32	0
4	1	2	0	4	1	1	0	0	0	11	1	4376	36.33	0
3	0	2	0	4	1	1	0	0	0	12	1	7727	36.35	0
4	1	2	0	4	2	1	0	0	0	15	1	4393	36.5	0
1	0	1	1	4	2	1	0	0	0	16	1	21656	36.56	0
5	1	2	0	4	2	1	0	0	0	15	1	72	36.58	0
2	0	1	1	4	2	1	0	0	0	18	1	16248	36.61	0
1	0	2	0	4	2	1	0	0	0	14	1	16998	36.71	0
1	0	2	0	4	2	1	0	0	0	15	1	17007	36.77	0
4	1	1	1	4	2	1	0	0	0	18	1	6850	37	0
3	0	2	0	4	2	1	0	0	0	18	1	7767	37	0
3	0	1	1	4	2	1	0	0	0	18	1	10858	37	0
3	0	1	1	4	3	1	0	0	1	19	1	10868	37	0
1	0	1	1	4	2	1	0	0	0	14	1	21643	37.07	0
5	1	1	1	4	3	1	0	0	1	19	1	4303	37.08	0
1	0	2	0	4	1	1	0	0	0	11	1	16976	37.34	0
5	1	2	0	4	3	1	0	0	1	19	1	121	37.67	0
4	1	2	0	4	2	1	0	0	0	17	1	4414	37.98	0
5	1	1	1	4	3	1	0	0	1	19	1	4302	38	0
3	0	2	0	4	3	1	0	0	1	19	1	7775	38.08	0
1	0	2	0	4	1	1	0	0	0	12	1	16980	38.08	0
1	0	2	0	4	2	1	0	0	0	15	1	17006	38.3	0
3	0	2	0	4	2	1	0	0	0	15	1	7746	38.34	0
5	1	2	0	4	2	1	0	0	0	17	1	91	38.43	0
2	0	1	1	4	2	1	0	0	0	14	1	16228	38.43	0
1	0	2	0	4	2	1	0	0	0	18	1	17040	38.45	0
5	1	2	0	4	2	1	0	0	0	18	1	107	38.57	0
2	0	2	0	4	3	1	0	0	1	19	1	11684	38.67	0
2	0	1	1	4	2	1	0	0	0	18	1	16247	38.68	0
4	1	2	0	4	3	1	0	0	1	19	1	4447	38.78	0
4	1	2	0	4	3	1	0	0	1	19	1	4446	39	0
4	1	2	0	4	2	1	0	0	0	18	1	4432	39.63	0
1	0	1	1	4	3	1	0	0	1	19	1	21671	39.68	0
5	1	1	1	4	2	1	0	0	0	13	1	4273	39.69	0
5	1	2	0	4	3	1	0	0	1	19	1	120	39.78	0
4	1	2	0	4	1	1	0	0	0	10	1	4370	40	0
5	1	2	0	4	2	1	0	0	0	17	1	90	40.06	0
5	1	1	1	4	2	1	0	0	0	18	1	4296	40.35	0
4	1	2	0	4	2	1	0	0	0	16	1	4401	40.5	0
1	0	1	1	4	1	1	0	0	0	12	1	21633	40.56	0
2	0	1	1	4	3	1	0	0	1	19	1	16258	40.81	0
1	0	2	0	4	3	1	0	0	1	19	1	17053	40.91	0
3	0	2	0	4	2	1	0	0	0	18	1	7766	41	0
4	1	1	1	4	2	1	0	0	0	17	1	6842	41.13	0
4	1	2	0	4	3	1	0	0	1	19	1	4445	41.27	0
1	0	2	0	4	3	1	0	0	1	19	1	17052	41.28	0
3	0	2	0	4	2	1	0	0	0	14	1	7735	41.42	0
4	1	2	0	4	3	1	0	0	1	19	1	4444	41.55	0
1	0	2	0	4	2	1	0	0	0	16	1	17016	41.63	0
3	0	2	0	4	2	1	0	0	0	18	1	7765	42	0
3	0	1	1	4	1	1	0	0	0	11	1	10821	42	0
3	0	1	1	4	2	1	0	0	0	16	1	10849	42	0
4	1	1	1	4	2	1	0	0	0	18	1	6849	42.08	0
3	0	1	1	4	1	1	0	0	0	10	1	10809	42.22	0
4	1	2	0	4	2	1	0	0	0	17	1	4413	42.25	0
1	0	2	0	4	2	1	0	0	0	16	1	17015	42.69	0
1	0	1	1	4	3	1	0	0	1	19	1	21670	42.74	0
4	1	2	0	4	2	1	0	0	0	16	1	4400	43	0
4	1	1	1	4	2	1	0	0	0	17	1	6841	43	0
1	0	2	0	4	3	1	0	0	1	19	1	17051	43.27	0
1	0	2	0	4	2	1	0	0	0	15	1	17005	43.52	0
3	0	2	0	4	1	1	0	0	0	11	1	7718	43.9	0
3	0	1	1	4	1	1	0	0	0	10	1	10808	44	0
2	0	2	0	4	1	1	0	0	0	10	1	11639	44	0
4	1	2	0	4	3	1	0	0	1	19	1	4443	44.31	0
3	0	2	0	4	2	1	0	0	0	15	1	7745	44.37	0
2	0	2	0	4	2	1	0	0	0	17	1	11664	44.41	0
3	0	1	1	4	3	1	0	0	1	19	1	10867	44.47	0
5	1	2	0	4	2	1	0	0	0	15	1	71	44.77	0
1	0	1	1	4	1	1	0	0	0	10	1	21615	44.95	0
2	0	2	0	4	3	1	0	0	1	19	1	11683	45	0
4	1	2	0	4	2	1	0	0	0	18	1	4431	45.06	0
3	0	1	1	4	2	1	0	0	0	15	1	10844	45.18	0
1	0	2	0	4	2	1	0	0	0	17	1	17021	45.25	0
4	1	2	0	4	3	1	0	0	1	19	1	4442	45.61	0
4	1	2	0	4	2	1	0	0	0	14	1	4387	45.79	0
5	1	1	1	4	2	1	0	0	0	13	1	4272	46	0
3	0	2	0	4	1	1	0	0	0	10	1	7709	46	0
3	0	2	0	4	3	1	0	0	1	19	1	7774	46	0
1	0	1	1	4	2	1	0	0	0	16	1	21655	46.47	0
3	0	2	0	4	1	1	0	0	0	11	1	7717	46.6	0
4	1	1	1	4	2	1	0	0	0	13	1	6829	46.75	0
4	1	2	0	4	2	1	0	0	0	15	1	4392	47.66	0
5	1	2	0	4	3	1	0	0	1	19	1	119	47.68	0
3	0	2	0	4	2	1	0	0	0	17	1	7756	48	0
2	0	1	1	4	3	1	0	0	1	19	1	16257	48	0
4	1	2	0	4	2	1	0	0	0	17	1	4412	48.14	0
5	1	2	0	4	2	1	0	0	0	17	1	89	48.69	0
4	1	2	0	4	2	1	0	0	0	16	1	4399	49	0
4	1	2	0	4	2	1	0	0	0	17	1	4411	49	0
4	1	2	0	4	2	1	0	0	0	17	1	4410	49.36	0
3	0	1	1	4	2	1	0	0	0	14	1	10841	49.76	0
5	1	2	0	4	2	1	0	0	0	18	1	106	50	0
3	0	2	0	4	2	1	0	0	0	15	1	7744	50	0
3	0	2	0	4	3	1	0	0	1	19	1	7773	50	0
3	0	1	1	4	1	1	0	0	0	10	1	10807	50	0
2	0	1	1	4	3	1	0	0	1	19	1	16256	50	0
3	0	1	1	4	2	1	0	0	0	13	1	10833	50.24	0
1	0	1	1	4	1	1	0	0	0	11	1	21623	50.43	0
1	0	1	1	4	2	1	0	0	0	16	1	21654	51.02	0
1	0	2	0	4	2	1	0	0	0	15	1	17004	51.08	0
2	0	1	1	4	3	1	0	0	1	19	1	16255	51.1	0
4	1	2	0	4	2	1	0	0	0	16	1	4398	51.12	0
5	1	2	0	4	3	1	0	0	1	19	1	118	51.43	0
2	0	2	0	4	3	1	0	0	1	19	1	11682	52	0
4	1	2	0	4	2	1	0	0	0	17	1	4409	52.11	0
2	0	1	1	4	3	1	0	0	1	19	1	16254	52.8	0
1	0	2	0	4	2	1	0	0	0	18	1	17039	52.89	0
2	0	1	1	4	1	1	0	0	0	11	1	16208	54	0
1	0	1	1	4	2	1	0	0	0	16	1	21653	54.18	0
3	0	2	0	4	2	1	0	0	0	17	1	7755	55	0
3	0	1	1	4	1	1	0	0	0	11	1	10820	55.96	0
5	1	2	0	4	2	1	0	0	0	18	1	105	56.27	0
4	1	2	0	4	3	1	0	0	1	19	1	4441	56.64	0
3	0	2	0	4	1	1	0	0	0	12	1	7726	57	0
1	0	2	0	4	2	1	0	0	0	18	1	17038	57.21	0
4	1	1	1	4	2	1	0	0	0	17	1	6840	57.54	0
4	1	2	0	4	3	1	0	0	1	19	1	4440	57.65	0
1	0	1	1	4	1	1	0	0	0	12	1	21632	57.68	0
4	1	2	0	4	2	1	0	0	0	18	1	4430	57.72	0
4	1	2	0	4	3	1	0	0	1	19	1	4439	58	0
3	0	2	0	4	3	1	0	0	1	19	1	7772	58.04	0
1	0	2	0	4	2	1	0	0	0	17	1	17020	59.66	0
1	0	2	0	4	2	1	0	0	0	14	1	16997	59.71	0
3	0	2	0	4	2	1	0	0	0	18	1	7764	59.9	0
5	1	2	0	4	2	1	0	0	0	18	1	104	60.27	0
1	0	2	0	4	2	1	0	0	0	18	1	17037	60.73	0
4	1	2	0	4	2	1	0	0	0	17	1	4408	60.84	0
2	0	2	0	4	3	1	0	0	1	19	1	11681	61.2	0
2	0	1	1	4	2	1	0	0	0	13	1	16223	61.79	0
4	1	1	1	4	3	1	0	0	1	19	1	6853	61.86	0
3	0	2	0	4	1	1	0	0	0	12	1	7725	62	0
5	1	2	0	4	2	1	0	0	0	18	1	103	63	0
3	0	2	0	4	2	1	0	0	0	14	1	7734	63	0
3	0	1	1	4	2	1	0	0	0	13	1	10832	63	0
5	1	2	0	4	2	1	0	0	0	17	1	88	63.71	0
3	0	2	0	4	1	1	0	0	0	10	1	7708	64	0
1	0	1	1	4	2	1	0	0	0	14	1	21642	66.32	0
3	0	1	1	4	2	1	0	0	0	13	1	10831	67.68	0
3	0	2	0	4	2	1	0	0	0	15	1	7743	69.95	0
5	1	1	1	4	1	1	0	0	0	10	1	4263	70	0
4	1	1	1	4	2	1	0	0	0	18	1	6848	70	0
3	0	1	1	4	2	1	0	0	0	17	1	10852	70	0
2	0	1	1	4	3	1	0	0	1	19	1	16253	70	0
5	1	2	0	2	2	1	1	0	0	15	1	70	20	1
5	1	2	0	2	2	1	1	0	0	18	1	102	20	1
3	0	2	0	2	2	1	1	0	0	17	1	7754	20	1
5	1	1	1	3	2	1	1	0	0	14	1	4277	20.02	1
3	0	2	0	3	1	1	1	0	0	10	1	7707	20.04	1
2	0	1	1	3	1	1	1	0	0	11	1	16207	20.04	1
4	1	2	0	3	2	1	1	0	0	18	1	4429	20.08	1
5	1	2	0	3	3	1	1	0	1	19	1	117	20.1	1
4	1	1	1	3	3	1	1	0	1	19	1	6852	20.1	1
2	0	2	0	3	2	1	1	0	0	14	1	11653	20.1	1
1	0	2	0	3	2	1	1	0	0	13	1	16989	20.11	1
4	1	1	1	3	2	1	1	0	0	14	1	6833	20.12	1
2	0	2	0	3	2	1	1	0	0	15	1	11659	20.17	1
5	1	1	1	3	2	1	1	0	0	17	1	4292	20.2	1
1	0	2	0	3	2	1	1	0	0	17	1	17019	20.2	1
1	0	2	0	3	3	1	1	0	1	19	1	17050	20.2	1
3	0	2	0	3	2	1	1	0	0	13	1	7732	20.25	1
2	0	1	1	3	1	1	1	0	0	12	1	16216	20.25	1
2	0	1	1	3	2	1	1	0	0	15	1	16235	20.27	1
5	1	2	0	3	1	1	1	0	0	10	1	51	20.3	1
4	1	2	0	3	2	1	1	0	0	15	1	4391	20.3	1
2	0	2	0	3	2	1	1	0	0	15	1	11658	20.3	1
1	0	2	0	3	2	1	1	0	0	14	1	16996	20.3	1
3	0	2	0	3	1	1	1	0	0	10	1	7706	20.31	1
3	0	2	0	3	2	1	1	0	0	18	1	7763	20.31	1
4	1	2	0	3	2	1	1	0	0	17	1	4407	20.32	1
3	0	2	0	3	1	1	1	0	0	12	1	7724	20.38	1
3	0	1	1	3	1	1	1	0	0	10	1	10806	20.4	1
2	0	2	0	3	2	1	1	0	0	18	1	11668	20.4	1
2	0	1	1	3	1	1	1	0	0	12	1	16215	20.41	1
4	1	2	0	3	2	1	1	0	0	18	1	4428	20.5	1
2	0	1	1	3	2	1	1	0	0	15	1	16234	20.5	1
2	0	1	1	3	1	1	1	0	0	10	1	16198	20.54	1
1	0	2	0	3	3	1	1	0	1	19	1	17049	20.54	1
1	0	2	0	3	2	1	1	0	0	16	1	17013	20.55	1
4	1	1	1	3	2	1	1	0	0	13	1	6828	20.6	1
2	0	2	0	3	2	1	1	0	0	17	1	11663	20.6	1
1	0	2	0	3	2	1	1	0	0	17	1	17018	20.6	1
1	0	1	1	3	3	1	1	0	1	19	1	21669	20.61	1
4	1	1	1	3	2	1	1	0	0	16	1	6837	20.67	1
3	0	2	0	3	3	1	1	0	1	19	1	7771	20.68	1
5	1	1	1	3	2	1	1	0	0	16	1	4285	20.7	1
5	1	1	1	3	2	1	1	0	0	18	1	4295	20.73	1
2	0	2	0	3	3	1	1	0	1	19	1	11680	20.73	1
1	0	2	0	3	2	1	1	0	0	14	1	16995	20.74	1
1	0	1	1	3	2	1	1	0	0	18	1	21664	20.74	1
4	1	2	0	3	1	1	1	0	0	12	1	4380	20.76	1
4	1	2	0	3	2	1	1	0	0	18	1	4427	20.8	1
2	0	1	1	3	2	1	1	0	0	15	1	16233	20.82	1
3	0	1	1	3	1	1	1	0	0	11	1	10819	20.83	1
5	1	2	0	3	2	1	1	0	0	15	1	69	20.88	1
2	0	1	1	3	1	1	1	0	0	11	1	16206	20.94	1
5	1	1	1	3	2	1	1	0	0	16	1	4284	20.95	1
1	0	2	0	3	2	1	1	0	0	14	1	16994	20.97	1
5	1	2	0	3	2	1	1	0	0	18	1	101	21	1
5	1	1	1	3	2	1	1	0	0	14	1	4276	21	1
4	1	2	0	3	2	1	1	0	0	15	1	4390	21	1
4	1	1	1	3	1	1	1	0	0	12	1	6826	21	1
3	0	2	0	3	2	1	1	0	0	15	1	7742	21	1
3	0	1	1	3	1	1	1	0	0	12	1	10826	21	1
3	0	1	1	3	2	1	1	0	0	18	1	10857	21	1
3	0	1	1	3	3	1	1	0	1	19	1	10866	21	1
2	0	2	0	3	2	1	1	0	0	13	1	11649	21	1
2	0	1	1	3	2	1	1	0	0	14	1	16226	21	1
2	0	1	1	3	2	1	1	0	0	17	1	16242	21	1
2	0	1	1	3	2	1	1	0	0	17	1	16243	21	1
5	1	1	1	3	2	1	1	0	0	16	1	4283	21.01	1
1	0	2	0	3	2	1	1	0	0	13	1	16988	21.01	1
2	0	2	0	3	2	1	1	0	0	15	1	11657	21.02	1
5	1	1	1	3	3	1	1	0	1	19	1	4301	21.03	1
1	0	1	1	3	1	1	1	0	0	12	1	21630	21.04	1
3	0	2	0	3	2	1	1	0	0	15	1	7741	21.05	1
2	0	2	0	3	1	1	1	0	0	12	1	11646	21.08	1
2	0	1	1	3	3	1	1	0	1	19	1	16252	21.08	1
5	1	2	0	3	2	1	1	0	0	16	1	78	21.12	1
2	0	2	0	3	2	1	1	0	0	18	1	11667	21.13	1
5	1	1	1	3	2	1	1	0	0	17	1	4291	21.17	1
3	0	2	0	3	1	1	1	0	0	12	1	7723	21.18	1
3	0	2	0	3	2	1	1	0	0	15	1	7740	21.22	1
1	0	2	0	3	2	1	1	0	0	13	1	16987	21.28	1
2	0	2	0	3	2	1	1	0	0	15	1	11656	21.38	1
3	0	1	1	3	2	1	1	0	0	16	1	10848	21.39	1
1	0	2	0	3	2	1	1	0	0	16	1	17012	21.39	1
3	0	2	0	3	2	1	1	0	0	16	1	7750	21.41	1
1	0	1	1	3	1	1	1	0	0	10	1	21614	21.44	1
5	1	1	1	3	2	1	1	0	0	13	1	4271	21.46	1
2	0	2	0	3	3	1	1	0	1	19	1	11679	21.46	1
3	0	2	0	3	1	1	1	0	0	10	1	7705	21.49	1
1	0	2	0	3	1	1	1	0	0	11	1	16975	21.49	1
2	0	2	0	3	1	1	1	0	0	10	1	11638	21.51	1
3	0	2	0	3	2	1	1	0	0	18	1	7762	21.52	1
5	1	1	1	3	3	1	1	0	1	19	1	4300	21.53	1
5	1	1	1	3	3	1	1	0	1	19	1	4299	21.54	1
1	0	2	0	3	2	1	1	0	0	13	1	16986	21.55	1
5	1	2	0	3	2	1	1	0	0	16	1	77	21.58	1
4	1	2	0	3	2	1	1	0	0	16	1	4397	21.6	1
2	0	2	0	3	2	1	1	0	0	18	1	11666	21.66	1
1	0	2	0	3	2	1	1	0	0	14	1	16993	21.66	1
1	0	1	1	3	3	1	1	0	1	19	1	21668	21.66	1
2	0	1	1	3	2	1	1	0	0	18	1	16246	21.69	1
3	0	1	1	3	2	1	1	0	0	18	1	10856	21.7	1
2	0	1	1	3	1	1	1	0	0	10	1	16197	21.7	1
4	1	1	1	3	1	1	1	0	0	10	1	6823	21.75	1
3	0	2	0	3	2	1	1	0	0	15	1	7739	21.75	1
4	1	1	1	3	2	1	1	0	0	14	1	6832	21.8	1
4	1	1	1	3	2	1	1	0	0	18	1	6847	21.8	1
4	1	1	1	3	1	1	1	0	0	10	1	6822	21.87	1
3	0	2	0	3	2	1	1	0	0	13	1	7731	21.88	1
4	1	1	1	3	1	1	1	0	0	10	1	6821	21.91	1
5	1	1	1	3	3	1	1	0	1	19	1	4298	21.93	1
4	1	1	1	3	2	1	1	0	0	18	1	6846	21.94	1
1	0	1	1	3	1	1	1	0	0	10	1	21613	21.94	1
1	0	1	1	3	2	1	1	0	0	16	1	21652	21.98	1
2	0	2	0	3	3	1	1	0	1	19	1	11678	21.99	1
5	1	2	0	3	1	1	1	0	0	10	1	50	22	1
5	1	2	0	3	1	1	1	0	0	11	1	54	22	1
4	1	2	0	3	2	1	1	0	0	14	1	4386	22	1
3	0	1	1	3	1	1	1	0	0	10	1	10805	22	1
3	0	1	1	3	2	1	1	0	0	13	1	10830	22	1
3	0	1	1	3	2	1	1	0	0	15	1	10842	22	1
3	0	1	1	3	2	1	1	0	0	15	1	10843	22	1
3	0	1	1	3	2	1	1	0	0	18	1	10855	22	1
2	0	2	0	3	1	1	1	0	0	10	1	11637	22	1
2	0	1	1	3	1	1	1	0	0	12	1	16214	22	1
3	0	2	0	3	3	1	1	0	1	19	1	7770	22.02	1
4	1	2	0	3	1	1	1	0	0	11	1	4375	22.04	1
3	0	2	0	3	2	1	1	0	0	13	1	7730	22.09	1
3	0	1	1	3	2	1	1	0	0	13	1	10829	22.1	1
3	0	2	0	3	2	1	1	0	0	15	1	7738	22.14	1
5	1	2	0	3	1	1	1	0	0	11	1	53	22.16	1
2	0	1	1	3	2	1	1	0	0	15	1	16231	22.2	1
2	0	1	1	3	2	1	1	0	0	15	1	16232	22.2	1
2	0	1	1	3	2	1	1	0	0	16	1	16239	22.22	1
4	1	2	0	3	2	1	1	0	0	14	1	4385	22.25	1
1	0	2	0	3	2	1	1	0	0	18	1	17034	22.26	1
1	0	2	0	3	2	1	1	0	0	18	1	17033	22.3	1
1	0	1	1	3	1	1	1	0	0	12	1	21629	22.3	1
3	0	2	0	3	2	1	1	0	0	15	1	7737	22.31	1
2	0	1	1	3	2	1	1	0	0	18	1	16245	22.37	1
1	0	1	1	3	2	1	1	0	0	17	1	21661	22.51	1
3	0	1	1	3	2	1	1	0	0	17	1	10851	22.54	1
5	1	2	0	3	2	1	1	0	0	13	1	61	22.57	1
3	0	2	0	3	1	1	1	0	0	12	1	7722	22.6	1
1	0	1	1	3	2	1	1	0	0	16	1	21651	22.63	1
3	0	2	0	3	2	1	1	0	0	17	1	7753	22.68	1
2	0	2	0	3	1	1	1	0	0	11	1	11643	22.68	1
4	1	2	0	3	2	1	1	0	0	17	1	4406	22.69	1
4	1	2	0	3	2	1	1	0	0	18	1	4426	22.73	1
5	1	2	0	3	1	1	1	0	0	11	1	52	22.74	1
5	1	2	0	3	2	1	1	0	0	15	1	68	22.75	1
2	0	2	0	3	2	1	1	0	0	17	1	11662	22.75	1
1	0	1	1	3	1	1	1	0	0	11	1	21622	22.76	1
1	0	1	1	3	1	1	1	0	0	12	1	21628	22.8	1
4	1	2	0	3	1	1	1	0	0	11	1	4374	22.82	1
4	1	1	1	3	2	1	1	0	0	14	1	6831	22.83	1
5	1	2	0	3	2	1	1	0	0	17	1	87	22.85	1
5	1	2	0	3	2	1	1	0	0	18	1	100	22.86	1
3	0	2	0	3	1	1	1	0	0	12	1	7721	22.87	1
3	0	1	1	3	1	1	1	0	0	11	1	10818	22.89	1
5	1	2	0	3	1	1	1	0	0	10	1	49	22.9	1
3	0	1	1	3	1	1	1	0	0	10	1	10804	22.9	1
3	0	2	0	3	2	1	1	0	0	17	1	7752	22.92	1
4	1	2	0	3	3	1	1	0	1	19	1	4437	22.94	1
1	0	2	0	3	3	1	1	0	1	19	1	17048	22.97	1
5	1	2	0	3	2	1	1	0	0	14	1	67	23	1
4	1	2	0	3	3	1	1	0	1	19	1	4436	23	1
3	0	1	1	3	1	1	1	0	0	12	1	10825	23	1
2	0	2	0	3	2	1	1	0	0	14	1	11652	23	1
2	0	2	0	3	3	1	1	0	1	19	1	11676	23	1
2	0	2	0	3	3	1	1	0	1	19	1	11677	23	1
2	0	1	1	3	2	1	1	0	0	16	1	16238	23	1
1	0	2	0	3	2	1	1	0	0	13	1	16985	23.01	1
5	1	2	0	3	2	1	1	0	0	18	1	99	23.02	1
4	1	2	0	3	3	1	1	0	1	19	1	4435	23.02	1
2	0	1	1	3	2	1	1	0	0	16	1	16237	23.04	1
4	1	2	0	3	2	1	1	0	0	18	1	4424	23.05	1
4	1	2	0	3	2	1	1	0	0	18	1	4425	23.05	1
5	1	2	0	3	2	1	1	0	0	18	1	98	23.06	1
1	0	2	0	3	2	1	1	0	0	18	1	17032	23.07	1
1	0	1	1	3	2	1	1	0	0	14	1	21641	23.19	1
4	1	2	0	3	2	1	1	0	0	18	1	4423	23.2	1
5	1	1	1	3	2	1	1	0	0	17	1	4290	23.22	1
2	0	2	0	3	2	1	1	0	0	16	1	11660	23.27	1
5	1	2	0	3	3	1	1	0	1	19	1	116	23.33	1
1	0	2	0	3	2	1	1	0	0	15	1	17003	23.34	1
5	1	1	1	3	2	1	1	0	0	13	1	4270	23.35	1
2	0	1	1	3	2	1	1	0	0	17	1	16241	23.36	1
1	0	2	0	3	1	1	1	0	0	11	1	16974	23.37	1
3	0	2	0	3	2	1	1	0	0	18	1	7761	23.38	1
3	0	1	1	3	2	1	1	0	0	16	1	10847	23.46	1
5	1	1	1	3	2	1	1	0	0	18	1	4294	23.49	1
4	1	1	1	3	3	1	1	0	1	19	1	6851	23.5	1
1	0	1	1	3	2	1	1	0	0	18	1	21663	23.52	1
4	1	1	1	3	2	1	1	0	0	18	1	6845	23.62	1
2	0	1	1	3	3	1	1	0	1	19	1	16251	23.62	1
5	1	2	0	3	2	1	1	0	0	17	1	86	23.72	1
2	0	2	0	3	1	1	1	0	0	10	1	11636	23.75	1
1	0	2	0	3	3	1	1	0	1	19	1	17047	23.8	1
2	0	1	1	3	2	1	1	0	0	17	1	16240	23.85	1
3	0	1	1	3	3	1	1	0	1	19	1	10865	23.96	1
5	1	2	0	3	2	1	1	0	0	16	1	76	24	1
5	1	2	0	3	2	1	1	0	0	18	1	97	24	1
5	1	1	1	3	1	1	1	0	0	11	1	4266	24	1
4	1	2	0	3	1	1	1	0	0	10	1	4369	24	1
3	0	2	0	3	2	1	1	0	0	15	1	7736	24	1
3	0	1	1	3	1	1	1	0	0	10	1	10803	24	1
3	0	1	1	3	1	1	1	0	0	12	1	10824	24	1
3	0	1	1	3	3	1	1	0	1	19	1	10864	24	1
2	0	2	0	3	2	1	1	0	0	17	1	11661	24	1
2	0	1	1	3	1	1	1	0	0	11	1	16205	24	1
2	0	1	1	3	1	1	1	0	0	12	1	16213	24	1
1	0	1	1	3	2	1	1	0	0	14	1	21640	24	1
2	0	2	0	3	2	1	1	0	0	14	1	11651	24.03	1
4	1	2	0	3	1	1	1	0	0	11	1	4373	24.05	1
5	1	2	0	3	2	1	1	0	0	18	1	96	24.19	1
2	0	2	0	3	2	1	1	0	0	13	1	11648	24.27	1
2	0	1	1	3	1	1	1	0	0	11	1	16204	24.27	1
1	0	1	1	3	2	1	1	0	0	15	1	21645	24.3	1
1	0	2	0	3	2	1	1	0	0	18	1	17031	24.32	1
5	1	1	1	3	2	1	1	0	0	13	1	4269	24.34	1
1	0	1	1	3	1	1	1	0	0	10	1	21612	24.39	1
4	1	2	0	3	2	1	1	0	0	17	1	4405	24.41	1
4	1	2	0	3	2	1	1	0	0	18	1	4422	24.42	1
3	0	2	0	3	2	1	1	0	0	13	1	7729	24.48	1
1	0	2	0	3	2	1	1	0	0	18	1	17030	24.54	1
4	1	2	0	3	2	1	1	0	0	13	1	4383	24.58	1
1	0	2	0	3	2	1	1	0	0	13	1	16984	24.58	1
2	0	2	0	3	3	1	1	0	1	19	1	11675	24.59	1
1	0	2	0	3	2	1	1	0	0	13	1	16983	24.6	1
1	0	2	0	3	2	1	1	0	0	18	1	17029	24.6	1
5	1	2	0	3	3	1	1	0	1	19	1	115	24.66	1
1	0	1	1	3	2	1	1	0	0	14	1	21639	24.68	1
2	0	2	0	3	3	1	1	0	1	19	1	11674	24.72	1
2	0	1	1	3	1	1	1	0	0	11	1	16203	24.74	1
1	0	2	0	3	2	1	1	0	0	15	1	17002	24.76	1
3	0	1	1	3	2	1	1	0	0	18	1	10854	24.78	1
2	0	1	1	3	1	1	1	0	0	11	1	16202	24.88	1
1	0	1	1	3	2	1	1	0	0	14	1	21638	24.93	1
5	1	2	0	3	1	1	1	0	0	12	1	55	25	1
5	1	2	0	3	2	1	1	0	0	14	1	66	25	1
5	1	2	0	3	2	1	1	0	0	16	1	75	25	1
5	1	2	0	3	2	1	1	0	0	17	1	85	25	1
5	1	1	1	3	2	1	1	0	0	16	1	4282	25	1
4	1	2	0	3	2	1	1	0	0	18	1	4421	25	1
3	0	1	1	3	1	1	1	0	0	11	1	10816	25	1
3	0	1	1	3	1	1	1	0	0	11	1	10817	25	1
3	0	1	1	3	2	1	1	0	0	14	1	10839	25	1
3	0	1	1	3	2	1	1	0	0	14	1	10840	25	1
2	0	2	0	3	1	1	1	0	0	11	1	11642	25	1
2	0	2	0	3	2	1	1	0	0	15	1	11655	25	1
2	0	1	1	3	2	1	1	0	0	16	1	16236	25	1
3	0	1	1	3	2	1	1	0	0	17	1	10850	25.03	1
5	1	2	0	3	1	1	1	0	0	10	1	48	25.04	1
4	1	1	1	3	2	1	1	0	0	16	1	6836	25.08	1
5	1	2	0	3	2	1	1	0	0	17	1	84	25.16	1
4	1	1	1	3	2	1	1	0	0	14	1	6830	25.17	1
1	0	2	0	3	2	1	1	0	0	18	1	17028	25.19	1
5	1	2	0	3	2	1	1	0	0	17	1	83	25.3	1
4	1	1	1	3	1	1	1	0	0	11	1	6825	25.34	1
1	0	1	1	3	2	1	1	0	0	17	1	21660	25.39	1
3	0	1	1	3	3	1	1	0	1	19	1	10863	25.41	1
1	0	1	1	3	2	1	1	0	0	15	1	21644	25.51	1
5	1	2	0	3	2	1	1	0	0	14	1	65	25.57	1
5	1	2	0	3	2	1	1	0	0	17	1	82	25.6039	1
3	0	2	0	3	2	1	1	0	0	18	1	7760	25.6039	1
3	0	1	1	3	1	1	1	0	0	10	1	10802	25.6039	1
1	0	2	0	3	1	1	1	0	0	11	1	16973	25.63	1
1	0	1	1	3	2	1	1	0	0	17	1	21659	25.68	1
2	0	1	1	3	3	1	1	0	1	19	1	16250	25.76	1
1	0	2	0	3	3	1	1	0	1	19	1	17046	25.78	1
4	1	2	0	3	2	1	1	0	0	18	1	4420	25.8	1
1	0	1	1	3	2	1	1	0	0	14	1	21637	25.8	1
2	0	1	1	3	2	1	1	0	0	13	1	16222	25.83	1
2	0	1	1	3	2	1	1	0	0	14	1	16225	25.87	1
2	0	1	1	3	2	1	1	0	0	15	1	16230	25.87	1
1	0	2	0	3	2	1	1	0	0	14	1	16992	25.94	1
5	1	2	0	3	2	1	1	0	0	17	1	81	26	1
4	1	2	0	3	3	1	1	0	1	19	1	4434	26	1
2	0	2	0	3	1	1	1	0	0	12	1	11645	26	1
2	0	1	1	3	2	1	1	0	0	13	1	16221	26	1
5	1	2	0	3	2	1	1	0	0	16	1	74	26.09	1
3	0	2	0	3	2	1	1	0	0	17	1	7751	26.09	1
5	1	1	1	3	2	1	1	0	0	16	1	4281	26.14	1
1	0	1	1	3	1	1	1	0	0	11	1	21621	26.19	1
5	1	2	0	3	2	1	1	0	0	18	1	95	26.28	1
4	1	2	0	3	3	1	1	0	1	19	1	4433	26.3	1
3	0	1	1	3	1	1	1	0	0	11	1	10815	26.3	1
1	0	2	0	3	1	1	1	0	0	10	1	16966	26.33	1
5	1	2	0	3	2	1	1	0	0	17	1	80	26.35	1
3	0	2	0	3	2	1	1	0	0	16	1	7749	26.42	1
1	0	1	1	3	1	1	1	0	0	12	1	21627	26.46	1
3	0	1	1	3	2	1	1	0	0	13	1	10828	26.48	1
5	1	1	1	3	2	1	1	0	0	17	1	4289	26.49	1
2	0	1	1	3	2	1	1	0	0	13	1	16220	26.56	1
5	1	2	0	3	2	1	1	0	0	13	1	60	26.58	1
1	0	1	1	3	1	1	1	0	0	11	1	21620	26.58	1
1	0	2	0	3	1	1	1	0	0	12	1	16979	26.61	1
4	1	2	0	3	2	1	1	0	0	18	1	4419	26.64	1
3	0	2	0	3	1	1	1	0	0	10	1	7704	26.64	1
1	0	2	0	3	2	1	1	0	0	18	1	17027	26.65	1
1	0	1	1	3	2	1	1	0	0	13	1	21634	26.65	1
4	1	2	0	3	2	1	1	0	0	18	1	4418	26.76	1
4	1	2	0	3	1	1	1	0	0	12	1	4379	27	1
3	0	2	0	3	1	1	1	0	0	10	1	7703	27	1
3	0	2	0	3	1	1	1	0	0	12	1	7720	27	1
3	0	1	1	3	1	1	1	0	0	10	1	10801	27	1
3	0	1	1	3	1	1	1	0	0	11	1	10814	27	1
1	0	2	0	3	3	1	1	0	1	19	1	17045	27	1
5	1	2	0	3	2	1	1	0	0	13	1	59	27.02	1
5	1	1	1	3	3	1	1	0	1	19	1	4297	27.09	1
5	1	2	0	3	2	1	1	0	0	17	1	79	27.14	1
3	0	1	1	3	1	1	1	0	0	12	1	10823	27.14	1
2	0	2	0	3	2	1	1	0	0	18	1	11665	27.14	1
2	0	2	0	3	3	1	1	0	1	19	1	11673	27.21	1
1	0	2	0	3	1	1	1	0	0	10	1	16965	27.29	1
1	0	2	0	3	2	1	1	0	0	18	1	17026	27.29	1
3	0	2	0	3	1	1	1	0	0	10	1	7702	27.39	1
5	1	1	1	3	2	1	1	0	0	17	1	4288	27.42	1
1	0	2	0	3	1	1	1	0	0	10	1	16964	27.45	1
3	0	2	0	3	1	1	1	0	0	11	1	7716	27.47	1
3	0	2	0	3	1	1	1	0	0	12	1	7719	27.49	1
4	1	2	0	3	1	1	1	0	0	10	1	4368	27.5	1
2	0	2	0	3	2	1	1	0	0	13	1	11647	27.62	1
2	0	1	1	3	2	1	1	0	0	14	1	16224	27.62	1
1	0	2	0	3	2	1	1	0	0	13	1	16982	27.65	1
2	0	1	1	3	2	1	1	0	0	13	1	16219	27.66	1
5	1	2	0	3	2	1	1	0	0	13	1	58	27.7	1
5	1	2	0	3	3	1	1	0	1	19	1	114	27.7	1
5	1	2	0	3	2	1	1	0	0	14	1	64	27.71	1
4	1	1	1	3	2	1	1	0	0	18	1	6844	27.75	1
1	0	1	1	3	2	1	1	0	0	16	1	21650	27.77	1
2	0	2	0	3	3	1	1	0	1	19	1	11672	27.87	1
4	1	2	0	3	2	1	1	0	0	15	1	4389	27.94	1
5	1	2	0	3	3	1	1	0	1	19	1	113	28	1
4	1	1	1	3	2	1	1	0	0	13	1	6827	28	1
3	0	2	0	3	2	1	1	0	0	13	1	7728	28	1
3	0	1	1	3	3	1	1	0	1	19	1	10862	28	1
2	0	2	0	3	3	1	1	0	1	19	1	11670	28	1
2	0	2	0	3	3	1	1	0	1	19	1	11671	28	1
1	0	2	0	3	2	1	1	0	0	18	1	17025	28.05	1
1	0	1	1	3	2	1	1	0	0	14	1	21636	28.12	1
4	1	2	0	3	2	1	1	0	0	18	1	4417	28.15	1
1	0	1	1	3	1	1	1	0	0	12	1	21626	28.3	1
4	1	2	0	3	2	1	1	0	0	16	1	4396	28.36	1
1	0	2	0	3	2	1	1	0	0	18	1	17024	28.48	1
3	0	2	0	3	3	1	1	0	1	19	1	7769	28.5	1
1	0	1	1	3	2	1	1	0	0	16	1	21649	28.54	1
1	0	2	0	3	2	1	1	0	0	17	1	17017	28.62	1
1	0	2	0	3	1	1	1	0	0	11	1	16972	28.69	1
3	0	1	1	3	3	1	1	0	1	19	1	10861	28.76	1
5	1	1	1	3	2	1	1	0	0	14	1	4275	28.78	1
1	0	1	1	3	1	1	1	0	0	10	1	21611	28.78	1
1	0	1	1	3	2	1	1	0	0	17	1	21658	28.8	1
1	0	1	1	3	3	1	1	0	1	19	1	21667	28.85	1
5	1	2	0	3	2	1	1	0	0	18	1	94	28.87	1
1	0	1	1	3	2	1	1	0	0	14	1	21635	28.89	1
1	0	2	0	3	2	1	1	0	0	13	1	16981	28.94	1
1	0	2	0	3	1	1	1	0	0	11	1	16971	28.95	1
5	1	2	0	3	2	1	1	0	0	13	1	57	29	1
5	1	2	0	2	2	1	2	1	0	15	1	1962	10	2
5	1	2	0	2	2	1	2	1	0	18	1	2013	10	2
5	1	1	1	2	1	1	2	1	0	11	1	2917	10	2
4	1	2	0	2	2	1	2	1	0	13	1	6007	10	2
4	1	2	0	2	2	1	2	1	0	18	1	6056	10	2
3	0	2	0	2	2	1	2	1	0	18	1	9826	10	2
3	0	2	0	2	3	1	2	1	1	19	1	9842	10	2
2	0	2	0	2	2	1	2	1	0	15	1	13580	10	2
2	0	2	0	2	2	1	2	1	0	17	1	13608	10	2
1	0	2	0	2	2	1	2	1	0	16	1	18842	10	2
4	1	2	0	2	1	1	2	1	0	11	1	5999	10.01	2
3	0	2	0	2	2	1	2	1	0	18	1	9825	10.01	2
1	0	2	0	2	2	1	2	1	0	16	1	18841	10.02	2
3	0	2	0	2	3	1	2	1	1	19	1	9841	10.04	2
2	0	1	1	2	2	1	2	1	0	17	1	15505	10.04	2
5	1	2	0	2	2	1	2	1	0	18	1	2012	10.1	2
1	0	1	1	2	2	1	2	1	0	18	1	21315	10.1	2
4	1	2	0	2	3	1	2	1	1	19	1	6068	10.11	2
5	1	1	1	2	2	1	2	1	0	14	1	2939	10.15	2
5	1	2	0	2	2	1	2	1	0	16	1	1979	10.16	2
2	0	2	0	2	2	1	2	1	0	18	1	13626	10.16	2
5	1	2	0	2	1	1	2	1	0	12	1	1925	10.24	2
2	0	1	1	2	3	1	2	1	1	19	1	15522	10.25	2
5	1	1	1	2	1	1	2	1	0	10	1	2913	10.26	2
3	0	2	0	2	2	1	2	1	0	15	1	9799	10.32	2
2	0	2	0	2	2	1	2	1	0	18	1	13625	10.33	2
2	0	2	0	2	2	1	2	1	0	18	1	13624	10.36	2
5	1	2	0	2	1	1	2	1	0	11	1	1921	10.37	2
4	1	2	0	2	3	1	2	1	1	19	1	6067	10.37	2
2	0	1	1	2	2	1	2	1	0	18	1	15512	10.4	2
2	0	2	0	2	2	1	2	1	0	15	1	13579	10.45	2
1	0	1	1	2	3	1	2	1	1	19	1	21323	10.47	2
5	1	2	0	2	2	1	2	1	0	15	1	1961	10.48	2
1	0	2	0	2	2	1	2	1	0	18	1	18869	10.5	2
3	0	2	0	2	2	1	2	1	0	16	1	9807	10.53	2
1	0	1	1	2	2	1	2	1	0	14	1	21293	10.54	2
2	0	2	0	2	3	1	2	1	1	19	1	13657	10.55	2
4	1	2	0	2	2	1	2	1	0	17	1	6044	10.6	2
4	1	1	1	2	2	1	2	1	0	17	1	6565	10.6	2
5	1	2	0	2	3	1	2	1	1	19	1	2037	10.62	2
5	1	2	0	2	1	1	2	1	0	12	1	1924	10.65	2
2	0	1	1	2	2	1	2	1	0	18	1	15511	10.66	2
1	0	2	0	2	1	1	2	1	0	10	1	18803	10.66	2
1	0	2	0	2	2	1	2	1	0	17	1	18853	10.67	2
2	0	2	0	2	2	1	2	1	0	18	1	13623	10.7	2
1	0	1	1	2	3	1	2	1	1	19	1	21322	10.7	2
5	1	2	0	2	2	1	2	1	0	13	1	1931	10.72	2
5	1	1	1	2	1	1	2	1	0	11	1	2916	10.72	2
2	0	1	1	2	2	1	2	1	0	15	1	15491	10.76	2
1	0	1	1	2	1	1	2	1	0	11	1	21276	10.76	2
2	0	1	1	2	2	1	2	1	0	16	1	15498	10.78	2
5	1	2	0	2	2	1	2	1	0	17	1	1995	10.8	2
5	1	2	0	2	2	1	2	1	0	16	1	1978	10.81	2
4	1	2	0	2	3	1	2	1	1	19	1	6066	10.81	2
1	0	2	0	2	2	1	2	1	0	18	1	18868	10.83	2
2	0	2	0	2	2	1	2	1	0	17	1	13607	10.85	2
3	0	1	1	2	2	1	2	1	0	18	1	10536	10.89	2
5	1	2	0	2	2	1	2	1	0	14	1	1947	10.94	2
1	0	2	0	2	1	1	2	1	0	12	1	18813	10.95	2
1	0	2	0	2	2	1	2	1	0	17	1	18852	10.97	2
2	0	1	1	2	2	1	2	1	0	15	1	15490	10.99	2
5	1	2	0	2	2	1	2	1	0	16	1	1977	11	2
5	1	2	0	2	2	1	2	1	0	18	1	2011	11	2
5	1	2	0	2	3	1	2	1	1	19	1	2036	11	2
5	1	1	1	2	2	1	2	1	0	14	1	2938	11	2
4	1	2	0	2	2	1	2	1	0	16	1	6029	11	2
3	0	2	0	2	2	1	2	1	0	16	1	9806	11	2
3	0	2	0	2	3	1	2	1	1	19	1	9840	11	2
2	0	2	0	2	3	1	2	1	1	19	1	13656	11	2
1	0	2	0	2	2	1	2	1	0	17	1	18851	11	2
5	1	2	0	2	2	1	2	1	0	15	1	1960	11.02	2
1	0	2	0	2	2	1	2	1	0	16	1	18840	11.02	2
1	0	2	0	2	3	1	2	1	1	19	1	18882	11.04	2
1	0	1	1	2	3	1	2	1	1	19	1	21321	11.05	2
5	1	1	1	2	3	1	2	1	1	19	1	2980	11.06	2
5	1	1	1	2	2	1	2	1	0	18	1	2974	11.07	2
2	0	2	0	2	2	1	2	1	0	16	1	13593	11.07	2
5	1	2	0	2	3	1	2	1	1	19	1	2035	11.08	2
3	0	2	0	2	2	1	2	1	0	18	1	9824	11.08	2
2	0	2	0	2	2	1	2	1	0	15	1	13578	11.1	2
2	0	2	0	2	2	1	2	1	0	15	1	13577	11.13	2
2	0	2	0	2	2	1	2	1	0	18	1	13622	11.14	2
2	0	1	1	2	2	1	2	1	0	17	1	15504	11.15	2
4	1	2	0	2	3	1	2	1	1	19	1	6065	11.18	2
1	0	1	1	2	3	1	2	1	1	19	1	21320	11.19	2
5	1	2	0	2	2	1	2	1	0	16	1	1976	11.2	2
1	0	2	0	2	2	1	2	1	0	18	1	18867	11.22	2
4	1	2	0	2	2	1	2	1	0	15	1	6018	11.3	2
5	1	2	0	2	2	1	2	1	0	18	1	2010	11.38	2
5	1	1	1	2	2	1	2	1	0	16	1	2956	11.38	2
1	0	2	0	2	2	1	2	1	0	18	1	18866	11.39	2
2	0	1	1	2	2	1	2	1	0	18	1	15510	11.4	2
1	0	2	0	2	1	1	2	1	0	12	1	18812	11.43	2
3	0	2	0	2	1	1	2	1	0	12	1	9788	11.45	2
1	0	2	0	2	3	1	2	1	1	19	1	18881	11.47	2
1	0	1	1	2	1	1	2	1	0	10	1	21273	11.47	2
5	1	1	1	2	2	1	2	1	0	18	1	2973	11.48	2
1	0	2	0	2	2	1	2	1	0	13	1	18818	11.58	2
2	0	2	0	2	3	1	2	1	1	19	1	13655	11.59	2
2	0	2	0	2	2	1	2	1	0	15	1	13576	11.6	2
5	1	2	0	2	2	1	2	1	0	18	1	2009	11.63	2
2	0	1	1	2	2	1	2	1	0	17	1	15503	11.63	2
1	0	1	1	2	1	1	2	1	0	11	1	21275	11.65	2
2	0	1	1	2	1	1	2	1	0	11	1	15465	11.68	2
2	0	2	0	2	2	1	2	1	0	15	1	13575	11.7	2
1	0	1	1	2	2	1	2	1	0	17	1	21307	11.71	2
5	1	2	0	2	3	1	2	1	1	19	1	2034	11.73	2
3	0	2	0	2	2	1	2	1	0	18	1	9823	11.77	2
3	0	2	0	2	2	1	2	1	0	18	1	9822	11.78	2
5	1	2	0	2	2	1	2	1	0	15	1	1959	11.79	2
5	1	1	1	2	3	1	2	1	1	19	1	2979	11.79	2
5	1	2	0	2	1	1	2	1	0	12	1	1923	11.83	2
5	1	2	0	2	2	1	2	1	0	18	1	2008	11.83	2
2	0	2	0	2	1	1	2	1	0	12	1	13544	11.85	2
1	0	2	0	2	2	1	2	1	0	18	1	18865	11.86	2
1	0	2	0	2	2	1	2	1	0	18	1	18864	11.87	2
1	0	2	0	2	2	1	2	1	0	13	1	18817	11.88	2
2	0	2	0	2	2	1	2	1	0	16	1	13592	11.89	2
1	0	1	1	2	2	1	2	1	0	17	1	21306	11.9	2
4	1	1	1	2	2	1	2	1	0	15	1	6559	11.96	2
5	1	2	0	2	1	1	2	1	0	12	1	1922	11.99	2
5	1	2	0	2	1	1	2	1	0	10	1	1916	12	2
5	1	2	0	2	2	1	2	1	0	15	1	1958	12	2
5	1	1	1	2	2	1	2	1	0	16	1	2955	12	2
4	1	2	0	2	2	1	2	1	0	15	1	6017	12	2
4	1	2	0	2	2	1	2	1	0	17	1	6043	12	2
4	1	1	1	2	1	1	2	1	0	10	1	6548	12	2
2	0	2	0	2	2	1	2	1	0	14	1	13556	12	2
2	0	2	0	2	2	1	2	1	0	15	1	13574	12	2
4	1	2	0	2	2	1	2	1	0	18	1	6055	12.01	2
5	1	2	0	2	2	1	2	1	0	17	1	1994	12.03	2
2	0	2	0	2	1	1	2	1	0	11	1	13538	12.04	2
3	0	2	0	2	2	1	2	1	0	16	1	9805	12.06	2
2	0	2	0	2	2	1	2	1	0	18	1	13621	12.06	2
2	0	2	0	2	3	1	2	1	1	19	1	13654	12.1	2
5	1	2	0	2	3	1	2	1	1	19	1	2033	12.18	2
3	0	2	0	2	2	1	2	1	0	17	1	9810	12.2	2
5	1	1	1	2	2	1	2	1	0	16	1	2954	12.22	2
1	0	1	1	2	2	1	2	1	0	17	1	21305	12.23	2
5	1	2	0	2	3	1	2	1	1	19	1	2032	12.24	2
2	0	2	0	2	2	1	2	1	0	18	1	13620	12.24	2
1	0	2	0	2	3	1	2	1	1	19	1	18880	12.26	2
2	0	2	0	2	2	1	2	1	0	15	1	13573	12.28	2
2	0	2	0	2	1	1	2	1	0	10	1	13530	12.3	2
1	0	2	0	2	2	1	2	1	0	18	1	18863	12.3	2
4	1	1	1	2	3	1	2	1	1	19	1	6575	12.31	2
5	1	2	0	2	3	1	2	1	1	19	1	2031	12.33	2
4	1	1	1	2	2	1	2	1	0	18	1	6571	12.4	2
2	0	2	0	2	1	1	2	1	0	10	1	13529	12.4	2
5	1	2	0	2	2	1	2	1	0	16	1	1975	12.41	2
2	0	2	0	2	2	1	2	1	0	16	1	13591	12.43	2
3	0	2	0	2	1	1	2	1	0	12	1	9787	12.46	2
5	1	2	0	2	2	1	2	1	0	14	1	1946	12.49	2
2	0	1	1	2	2	1	2	1	0	14	1	15486	12.53	2
2	0	2	0	2	3	1	2	1	1	19	1	13653	12.57	2
2	0	1	1	2	3	1	2	1	1	19	1	15521	12.58	2
5	1	1	1	2	2	1	2	1	0	15	1	2948	12.62	2
2	0	2	0	2	2	1	2	1	0	15	1	13572	12.62	2
1	0	1	1	2	1	1	2	1	0	12	1	21282	12.69	2
5	1	1	1	2	2	1	2	1	0	14	1	2937	12.71	2
5	1	1	1	2	2	1	2	1	0	17	1	2966	12.71	2
2	0	2	0	2	1	1	2	1	0	10	1	13528	12.75	2
4	1	2	0	2	2	1	2	1	0	14	1	6013	12.77	2
1	0	2	0	2	2	1	2	1	0	15	1	18832	12.77	2
1	0	2	0	2	2	1	2	1	0	16	1	18839	12.78	2
5	1	2	0	2	2	1	2	1	0	16	1	1974	12.85	2
5	1	1	1	2	1	1	2	1	0	10	1	2912	12.85	2
4	1	2	0	2	2	1	2	1	0	16	1	6028	12.85	2
5	1	1	1	2	2	1	2	1	0	16	1	2953	12.87	2
5	1	2	0	2	2	1	2	1	0	17	1	1993	12.89	2
2	0	2	0	2	2	1	2	1	0	13	1	13552	12.9	2
3	0	1	1	2	2	1	2	1	0	14	1	10525	12.93	2
2	0	1	1	2	2	1	2	1	0	14	1	15485	12.95	2
2	0	2	0	2	1	1	2	1	0	11	1	13537	12.97	2
2	0	2	0	2	2	1	2	1	0	13	1	13551	12.99	2
5	1	2	0	2	2	1	2	1	0	14	1	1944	13	2
5	1	2	0	2	2	1	2	1	0	14	1	1945	13	2
4	1	1	1	2	2	1	2	1	0	18	1	6569	13	2
4	1	1	1	2	2	1	2	1	0	18	1	6570	13	2
3	0	2	0	2	2	1	2	1	0	14	1	9795	13	2
3	0	1	1	2	2	1	2	1	0	17	1	10534	13	2
2	0	2	0	2	2	1	2	1	0	15	1	13571	13	2
2	0	2	0	2	2	1	2	1	0	17	1	13606	13	2
2	0	1	1	2	1	1	2	1	0	11	1	15464	13	2
2	0	1	1	2	2	1	2	1	0	16	1	15497	13	2
1	0	1	1	2	2	1	2	1	0	18	1	21314	13	2
5	1	2	0	2	2	1	2	1	0	17	1	1992	13.04	2
3	0	1	1	2	1	1	2	1	0	11	1	10520	13.06	2
1	0	2	0	2	2	1	2	1	0	18	1	18862	13.06	2
3	0	2	0	2	2	1	2	1	0	16	1	9803	13.11	2
3	0	2	0	2	2	1	2	1	0	16	1	9804	13.11	2
5	1	2	0	2	1	1	2	1	0	10	1	1915	13.16	2
4	1	2	0	2	1	1	2	1	0	12	1	6001	13.17	2
2	0	2	0	2	1	1	2	1	0	10	1	13527	13.19	2
2	0	2	0	2	2	1	2	1	0	17	1	13605	13.28	2
2	0	1	1	2	2	1	2	1	0	13	1	15476	13.29	2
5	1	2	0	2	3	1	2	1	1	19	1	2030	13.3	2
3	0	2	0	2	3	1	2	1	1	19	1	9839	13.3	2
2	0	2	0	2	2	1	2	1	0	17	1	13604	13.3	2
4	1	2	0	2	2	1	2	1	0	16	1	6027	13.31	2
5	1	1	1	2	1	1	2	1	0	10	1	2911	13.32	2
4	1	1	1	2	2	1	2	1	0	13	1	6554	13.39	2
3	0	1	1	2	2	1	2	1	0	17	1	10533	13.41	2
5	1	2	0	2	2	1	2	1	0	14	1	1943	13.42	2
5	1	2	0	2	3	1	2	1	1	19	1	2029	13.42	2
5	1	2	0	2	2	1	2	1	0	18	1	2007	13.44	2
3	0	2	0	2	1	1	2	1	0	10	1	9781	13.46	2
5	1	2	0	2	2	1	2	1	0	15	1	1957	13.47	2
2	0	2	0	2	1	1	2	1	0	11	1	13536	13.5	2
1	0	1	1	2	1	1	2	1	0	12	1	21281	13.5	2
5	1	2	0	2	2	1	2	1	0	17	1	1991	13.51	2
1	0	2	0	2	2	1	2	1	0	18	1	18861	13.51	2
3	0	2	0	2	2	1	2	1	0	13	1	9793	13.52	2
5	1	1	1	2	2	1	2	1	0	15	1	2947	13.53	2
5	1	2	0	2	3	1	2	1	1	19	1	2028	13.55	2
5	1	1	1	2	2	1	2	1	0	15	1	2946	13.55	2
4	1	2	0	2	2	1	2	1	0	17	1	6042	13.56	2
1	0	1	1	2	2	1	2	1	0	16	1	21303	13.57	2
5	1	2	0	2	2	1	2	1	0	16	1	1973	13.59	2
4	1	2	0	2	2	1	2	1	0	18	1	6054	13.62	2
3	0	1	1	2	3	1	2	1	1	19	1	10539	13.63	2
3	0	2	0	2	2	1	2	1	0	16	1	9802	13.66	2
5	1	2	0	2	2	1	2	1	0	18	1	2006	13.68	2
4	1	2	0	2	2	1	2	1	0	17	1	6041	13.72	2
5	1	2	0	2	2	1	2	1	0	16	1	1972	13.75	2
4	1	2	0	2	2	1	2	1	0	17	1	6040	13.77	2
5	1	2	0	2	2	1	2	1	0	17	1	1990	13.8	2
2	0	1	1	2	2	1	2	1	0	13	1	15475	13.8	2
4	1	2	0	2	3	1	2	1	1	19	1	6064	13.81	2
5	1	1	1	2	1	1	2	1	0	10	1	2910	13.86	2
4	1	2	0	2	2	1	2	1	0	18	1	6053	13.87	2
1	0	1	1	2	2	1	2	1	0	14	1	21292	13.87	2
4	1	2	0	2	2	1	2	1	0	17	1	6039	13.9	2
2	0	2	0	2	2	1	2	1	0	17	1	13603	13.9	2
3	0	2	0	2	2	1	2	1	0	13	1	9792	13.97	2
4	1	2	0	2	2	1	2	1	0	15	1	6016	13.98	2
5	1	2	0	2	2	1	2	1	0	15	1	1956	14	2
4	1	2	0	2	2	1	2	1	0	13	1	6006	14	2
4	1	2	0	2	3	1	2	1	1	19	1	6063	14	2
3	0	2	0	2	2	1	2	1	0	15	1	9798	14	2
2	0	2	0	2	2	1	2	1	0	13	1	13550	14	2
2	0	2	0	2	2	1	2	1	0	18	1	13619	14	2
2	0	2	0	2	3	1	2	1	1	19	1	13652	14	2
2	0	1	1	2	2	1	2	1	0	15	1	15489	14	2
2	0	2	0	2	3	1	2	1	1	19	1	13651	14.02	2
1	0	1	1	2	2	1	2	1	0	18	1	21313	14.05	2
4	1	2	0	2	2	1	2	1	0	13	1	6005	14.06	2
3	0	2	0	2	3	1	2	1	1	19	1	9838	14.07	2
5	1	1	1	2	2	1	2	1	0	17	1	2965	14.1	2
4	1	2	0	2	2	1	2	1	0	18	1	6052	14.11	2
5	1	1	1	2	1	1	2	1	0	10	1	2909	14.15	2
2	0	1	1	2	2	1	2	1	0	16	1	15496	14.15	2
2	0	1	1	2	2	1	2	1	0	17	1	15502	14.18	2
2	0	1	1	2	3	1	2	1	1	19	1	15520	14.18	2
1	0	1	1	2	3	1	2	1	1	19	1	21319	14.19	2
5	1	2	0	2	2	1	2	1	0	14	1	1942	14.2	2
4	1	2	0	2	2	1	2	1	0	16	1	6026	14.21	2
5	1	2	0	2	2	1	2	1	0	13	1	1930	14.24	2
5	1	2	0	2	1	1	2	1	0	10	1	1914	14.29	2
5	1	2	0	2	3	1	2	1	1	19	1	2027	14.32	2
3	0	2	0	2	2	1	2	1	0	16	1	9801	14.34	2
2	0	2	0	2	1	1	2	1	0	12	1	13543	14.34	2
4	1	2	0	2	2	1	2	1	0	13	1	6004	14.4	2
5	1	1	1	2	2	1	2	1	0	14	1	2936	14.42	2
2	0	2	0	2	2	1	2	1	0	15	1	13570	14.42	2
2	0	1	1	2	1	1	2	1	0	10	1	15461	14.45	2
1	0	2	0	2	1	1	2	1	0	10	1	18802	14.48	2
1	0	2	0	2	2	1	2	1	0	18	1	18860	14.48	2
4	1	2	0	2	3	1	2	1	1	19	1	6062	14.49	2
5	1	2	0	2	2	1	2	1	0	17	1	1989	14.52	2
2	0	2	0	2	2	1	2	1	0	15	1	13569	14.54	2
4	1	2	0	2	2	1	2	1	0	18	1	6051	14.55	2
5	1	1	1	2	2	1	2	1	0	16	1	2952	14.59	2
2	0	2	0	2	2	1	2	1	0	15	1	13568	14.6	2
1	0	2	0	2	3	1	2	1	1	19	1	18879	14.6	2
5	1	2	0	2	2	1	2	1	0	17	1	1988	14.62	2
5	1	2	0	2	2	1	2	1	0	18	1	2005	14.62	2
5	1	1	1	2	1	1	2	1	0	12	1	2922	14.62	2
5	1	1	1	2	2	1	2	1	0	18	1	2972	14.63	2
3	0	2	0	2	3	1	2	1	1	19	1	9837	14.64	2
3	0	1	1	2	3	1	2	1	1	19	1	10538	14.64	2
1	0	1	1	2	2	1	2	1	0	16	1	21302	14.64	2
5	1	2	0	2	2	1	2	1	0	17	1	1987	14.68	2
4	1	2	0	2	2	1	2	1	0	18	1	6050	14.69	2
2	0	2	0	2	2	1	2	1	0	13	1	13549	14.7	2
2	0	1	1	2	1	1	2	1	0	11	1	15463	14.76	2
4	1	2	0	2	2	1	2	1	0	18	1	6049	14.8	2
4	1	2	0	2	3	1	2	1	1	19	1	6061	14.85	2
5	1	2	0	2	2	1	2	1	0	14	1	1941	14.86	2
4	1	1	1	2	2	1	2	1	0	15	1	6558	14.87	2
4	1	2	0	2	2	1	2	1	0	14	1	6012	14.89	2
1	0	1	1	2	2	1	2	1	0	17	1	21304	14.93	2
5	1	1	1	2	2	1	2	1	0	15	1	2945	14.96	2
1	0	2	0	2	2	1	2	1	0	15	1	18831	14.96	2
2	0	2	0	2	1	1	2	1	0	12	1	13542	14.98	2
5	1	2	0	2	2	1	2	1	0	15	1	1955	15	2
5	1	1	1	2	2	1	2	1	0	15	1	2944	15	2
4	1	2	0	2	2	1	2	1	0	14	1	6011	15	2
3	0	2	0	2	2	1	2	1	0	13	1	9790	15	2
3	0	2	0	2	2	1	2	1	0	13	1	9791	15	2
3	0	1	1	2	2	1	2	1	0	15	1	10527	15	2
2	0	2	0	2	2	1	2	1	0	14	1	13555	15	2
2	0	2	0	2	2	1	2	1	0	15	1	13567	15	2
2	0	1	1	2	1	1	2	1	0	11	1	15462	15	2
2	0	1	1	2	2	1	2	1	0	14	1	15483	15	2
2	0	1	1	2	2	1	2	1	0	14	1	15484	15	2
2	0	1	1	2	2	1	2	1	0	16	1	15495	15	2
2	0	1	1	2	2	1	2	1	0	17	1	15500	15	2
2	0	1	1	2	2	1	2	1	0	17	1	15501	15	2
3	0	2	0	2	3	1	2	1	1	19	1	9836	15.07	2
1	0	2	0	2	2	1	2	1	0	18	1	18859	15.07	2
3	0	2	0	2	1	1	2	1	0	11	1	9784	15.08	2
2	0	1	1	2	3	1	2	1	1	19	1	15519	15.09	2
1	0	1	1	2	2	1	2	1	0	15	1	21297	15.09	2
2	0	2	0	2	3	1	2	1	1	19	1	13650	15.11	2
5	1	2	0	2	2	1	2	1	0	14	1	1940	15.12	2
5	1	2	0	2	2	1	2	1	0	18	1	2004	15.12	2
3	0	2	0	2	3	1	2	1	1	19	1	9835	15.12	2
3	0	2	0	2	2	1	2	1	0	17	1	9809	15.13	2
1	0	1	1	2	2	1	2	1	0	15	1	21296	15.13	2
5	1	2	0	2	1	1	2	1	0	10	1	1913	15.14	2
5	1	2	0	2	2	1	2	1	0	14	1	1939	15.15	2
5	1	1	1	2	2	1	2	1	0	15	1	2943	15.16	2
2	0	2	0	2	2	1	2	1	0	16	1	13590	15.16	2
2	0	2	0	2	2	1	2	1	0	17	1	13602	15.2	2
1	0	2	0	2	2	1	2	1	0	14	1	18823	15.22	2
4	1	2	0	2	2	1	2	1	0	18	1	6048	15.23	2
2	0	2	0	2	2	1	2	1	0	16	1	13589	15.24	2
1	0	2	0	2	2	1	2	1	0	13	1	18816	15.26	2
4	1	2	0	2	2	1	2	1	0	16	1	6025	15.29	2
5	1	2	0	2	2	1	2	1	0	17	1	1986	15.3	2
5	1	2	0	2	3	1	2	1	1	19	1	2026	15.31	2
4	1	1	1	2	2	1	2	1	0	16	1	6561	15.32	2
5	1	2	0	2	2	1	2	1	0	16	1	1971	15.35	2
5	1	2	0	2	2	1	2	1	0	13	1	1929	15.36	2
1	0	2	0	2	3	1	2	1	1	19	1	18878	15.38	2
4	1	1	1	2	2	1	2	1	0	15	1	6557	15.4	2
1	0	2	0	2	2	1	2	1	0	17	1	18850	15.41	2
5	1	1	1	2	2	1	2	1	0	18	1	2971	15.42	2
5	1	1	1	2	2	1	2	1	0	16	1	2951	15.43	2
3	0	2	0	2	3	1	2	1	1	19	1	9834	15.45	2
3	0	2	0	2	2	1	2	1	0	18	1	9821	15.47	2
5	1	1	1	2	2	1	2	1	0	17	1	2964	15.48	2
1	0	2	0	2	1	1	2	1	0	12	1	18811	15.48	2
5	1	1	1	2	2	1	2	1	0	14	1	2935	15.49	2
1	0	2	0	2	2	1	2	1	0	14	1	18822	15.54	2
1	0	1	1	2	1	1	2	1	0	10	1	21272	15.54	2
4	1	2	0	2	2	1	2	1	0	15	1	6015	15.56	2
2	0	2	0	2	2	1	2	1	0	13	1	13548	15.57	2
4	1	1	1	2	1	1	2	1	0	12	1	6552	15.58	2
5	1	1	1	2	2	1	2	1	0	18	1	2970	15.6	2
3	0	1	1	2	2	1	2	1	0	18	1	10535	15.6	2
2	0	1	1	2	2	1	2	1	0	13	1	15474	15.63	2
2	0	1	1	2	2	1	2	1	0	16	1	15494	15.63	2
5	1	2	0	2	2	1	2	1	0	14	1	1938	15.64	2
1	0	2	0	2	2	1	2	1	0	16	1	18838	15.64	2
5	1	2	0	2	2	1	2	1	0	18	1	2003	15.69	2
5	1	2	0	2	2	1	2	1	0	17	1	1985	15.7	2
2	0	1	1	2	2	1	2	1	0	18	1	15509	15.7	2
2	0	1	1	2	2	1	2	1	0	14	1	15482	15.71	2
2	0	1	1	2	2	1	2	1	0	14	1	15481	15.72	2
2	0	1	1	2	2	1	2	1	0	18	1	15508	15.74	2
3	0	2	0	2	1	1	2	1	0	12	1	9786	15.76	2
1	0	2	0	2	2	1	2	1	0	14	1	18821	15.76	2
5	1	2	0	2	2	1	2	1	0	16	1	1970	15.81	2
5	1	2	0	2	2	1	2	1	0	14	1	1937	15.85	2
1	0	1	1	2	1	1	2	1	0	12	1	21280	15.85	2
4	1	1	1	2	2	1	2	1	0	13	1	6553	15.89	2
3	0	2	0	2	2	1	2	1	0	18	1	9820	15.91	2
2	0	1	1	2	1	1	2	1	0	12	1	15468	15.91	2
2	0	2	0	2	1	1	2	1	0	12	1	13541	15.93	2
3	0	2	0	2	3	1	2	1	1	19	1	9833	15.94	2
5	1	2	0	2	2	1	2	1	0	16	1	1969	16	2
5	1	1	1	2	1	1	2	1	0	11	1	2915	16	2
5	1	1	1	2	2	1	2	1	0	13	1	2927	16	2
4	1	2	0	2	2	1	2	1	0	14	1	6010	16	2
4	1	2	0	2	2	1	2	1	0	15	1	6014	16	2
4	1	2	0	2	2	1	2	1	0	16	1	6024	16	2
3	0	2	0	2	2	1	2	1	0	13	1	9789	16	2
2	0	2	0	2	1	1	2	1	0	10	1	13526	16	2
2	0	2	0	2	2	1	2	1	0	15	1	13566	16	2
2	0	2	0	2	3	1	2	1	1	19	1	13649	16	2
2	0	1	1	2	2	1	2	1	0	14	1	15480	16	2
1	0	2	0	2	2	1	2	1	0	15	1	18830	16.01	2
1	0	2	0	2	2	1	2	1	0	13	1	18815	16.1	2
4	1	1	1	2	2	1	2	1	0	18	1	6568	16.12	2
1	0	2	0	2	2	1	2	1	0	18	1	18858	16.14	2
5	1	1	1	2	2	1	2	1	0	18	1	2969	16.16	2
4	1	2	0	2	2	1	2	1	0	17	1	6038	16.16	2
1	0	1	1	2	2	1	2	1	0	16	1	21301	16.16	2
1	0	2	0	2	2	1	2	1	0	15	1	18829	16.18	2
3	0	2	0	2	3	1	2	1	1	19	1	9832	16.24	2
1	0	1	1	2	2	1	2	1	0	18	1	21312	16.27	2
2	0	1	1	2	2	1	2	1	0	14	1	15479	16.28	2
3	0	2	0	2	2	1	2	1	0	15	1	9797	16.29	2
5	1	1	1	2	1	1	2	1	0	12	1	2921	16.3	2
4	1	1	1	2	2	1	2	1	0	15	1	6556	16.32	2
2	0	2	0	2	3	1	2	1	1	19	1	13648	16.36	2
1	0	2	0	2	2	1	2	1	0	16	1	18837	16.37	2
5	1	2	0	2	1	1	2	1	0	10	1	1912	16.38	2
4	1	1	1	2	2	1	2	1	0	17	1	6564	16.39	2
5	1	1	1	2	2	1	2	1	0	16	1	2950	16.42	2
1	0	1	1	2	1	1	2	1	0	12	1	21279	16.42	2
3	0	1	1	2	2	1	2	1	0	14	1	10524	16.44	2
5	1	1	1	2	2	1	2	1	0	15	1	2942	16.45	2
2	0	1	1	2	2	1	2	1	0	13	1	15473	16.51	2
2	0	1	1	2	2	1	2	1	0	18	1	15507	16.51	2
1	0	2	0	2	2	1	2	1	0	17	1	18849	16.55	2
4	1	2	0	2	2	1	2	1	0	13	1	6003	16.57	2
2	0	2	0	2	2	1	2	1	0	15	1	13565	16.59	2
5	1	2	0	2	2	1	2	1	0	18	1	2002	16.64	2
5	1	1	1	2	2	1	2	1	0	17	1	2963	16.64	2
5	1	2	0	2	2	1	2	1	0	16	1	1968	16.68	2
1	0	1	1	2	2	1	2	1	0	15	1	21295	16.69	2
1	0	1	1	2	2	1	2	1	0	16	1	21300	16.69	2
5	1	2	0	2	3	1	2	1	1	19	1	2025	16.7	2
5	1	1	1	2	3	1	2	1	1	19	1	2978	16.76	2
4	1	1	1	2	1	1	2	1	0	12	1	6551	16.81	2
2	0	2	0	2	3	1	2	1	1	19	1	13647	16.81	2
1	0	1	1	2	2	1	2	1	0	16	1	21299	16.81	2
1	0	2	0	2	2	1	2	1	0	17	1	18848	16.83	2
4	1	2	0	2	2	1	2	1	0	13	1	6002	16.89	2
3	0	2	0	2	1	1	2	1	0	10	1	9780	16.89	2
2	0	2	0	2	2	1	2	1	0	13	1	13547	16.89	2
1	0	1	1	2	2	1	2	1	0	15	1	21294	16.91	2
4	1	2	0	2	2	1	2	1	0	18	1	6047	16.92	2
3	0	2	0	2	1	1	2	1	0	10	1	9779	16.94	2
5	1	1	1	2	3	1	2	1	1	19	1	2977	16.97	2
5	1	1	1	2	1	1	2	1	0	10	1	2908	16.98	2
5	1	1	1	2	1	1	2	1	0	12	1	2920	16.98	2
5	1	2	0	2	2	1	2	1	0	13	1	1928	17	2
5	1	1	1	2	2	1	2	1	0	13	1	2926	17	2
5	1	1	1	2	2	1	2	1	0	17	1	2962	17	2
4	1	2	0	2	2	1	2	1	0	16	1	6023	17	2
4	1	2	0	2	2	1	2	1	0	18	1	6046	17	2
3	0	2	0	2	1	1	2	1	0	11	1	9782	17	2
3	0	2	0	2	1	1	2	1	0	11	1	9783	17	2
3	0	2	0	2	2	1	2	1	0	18	1	9819	17	2
3	0	1	1	2	2	1	2	1	0	13	1	10523	17	2
4	1	1	1	2	3	1	2	1	1	19	1	6574	17.04	2
2	0	1	1	2	2	1	2	1	0	17	1	15499	17.04	2
2	0	1	1	2	3	1	2	1	1	19	1	15518	17.04	2
5	1	1	1	2	2	1	2	1	0	17	1	2961	17.07	2
5	1	1	1	2	1	1	2	1	0	10	1	2907	17.08	2
2	0	2	0	2	2	1	2	1	0	15	1	13564	17.08	2
5	1	1	1	2	2	1	2	1	0	14	1	2934	17.16	2
4	1	2	0	2	2	1	2	1	0	14	1	6009	17.19	2
2	0	2	0	2	2	1	2	1	0	14	1	13554	17.2	2
1	0	1	1	2	2	1	2	1	0	14	1	21291	17.22	2
5	1	1	1	2	2	1	2	1	0	18	1	2968	17.25	2
5	1	2	0	2	2	1	2	1	0	17	1	1984	17.29	2
5	1	1	1	2	3	1	2	1	1	19	1	2976	17.3	2
2	0	2	0	2	3	1	2	1	1	19	1	13646	17.31	2
3	0	2	0	2	2	1	2	1	0	18	1	9818	17.35	2
4	1	1	1	2	1	1	2	1	0	11	1	6550	17.36	2
1	0	1	1	2	2	1	2	1	0	18	1	21311	17.37	2
4	1	2	0	2	1	1	2	1	0	12	1	6000	17.38	2
2	0	1	1	2	2	1	2	1	0	14	1	15478	17.4	2
5	1	1	1	2	2	1	2	1	0	15	1	2941	17.43	2
4	1	1	1	2	2	1	2	1	0	18	1	6567	17.47	2
3	0	2	0	2	3	1	2	1	1	19	1	9831	17.47	2
3	0	2	0	2	2	1	2	1	0	18	1	9817	17.48	2
2	0	1	1	2	2	1	2	1	0	16	1	15493	17.48	2
1	0	2	0	2	2	1	2	1	0	18	1	18857	17.48	2
1	0	2	0	2	3	1	2	1	1	19	1	18877	17.51	2
4	1	2	0	2	2	1	2	1	0	17	1	6037	17.54	2
5	1	2	0	2	1	1	2	1	0	11	1	1920	17.55	2
3	0	1	1	2	2	1	2	1	0	16	1	10529	17.57	2
4	1	1	1	2	2	1	2	1	0	17	1	6563	17.59	2
4	1	2	0	2	3	1	2	1	1	19	1	6060	17.6	2
5	1	1	1	2	2	1	2	1	0	18	1	2967	17.62	2
2	0	2	0	2	1	1	2	1	0	11	1	13535	17.62	2
1	0	1	1	2	2	1	2	1	0	16	1	21298	17.66	2
3	0	1	1	2	2	1	2	1	0	13	1	10522	17.7	2
2	0	1	1	2	1	1	2	1	0	12	1	15467	17.81	2
4	1	2	0	2	2	1	2	1	0	16	1	6022	17.86	2
5	1	2	0	2	1	1	2	1	0	11	1	1919	17.87	2
5	1	1	1	2	1	1	2	1	0	11	1	2914	17.87	2
3	0	2	0	2	2	1	2	1	0	18	1	9816	17.88	2
5	1	1	1	2	2	1	2	1	0	14	1	2933	17.9	2
4	1	1	1	2	2	1	2	1	0	15	1	6555	17.91	2
3	0	1	1	2	2	1	2	1	0	17	1	10532	17.91	2
2	0	1	1	2	2	1	2	1	0	14	1	15477	17.92	2
1	0	2	0	2	2	1	2	1	0	14	1	18820	17.97	2
5	1	2	0	2	1	1	2	1	0	10	1	1911	18	2
5	1	2	0	2	2	1	2	1	0	15	1	1954	18	2
5	1	2	0	2	3	1	2	1	1	19	1	2024	18	2
4	1	2	0	2	2	1	2	1	0	17	1	6035	18	2
4	1	2	0	2	2	1	2	1	0	17	1	6036	18	2
4	1	2	0	2	3	1	2	1	1	19	1	6059	18	2
4	1	1	1	2	2	1	2	1	0	16	1	6560	18	2
3	0	2	0	2	2	1	2	1	0	18	1	9815	18	2
3	0	2	0	2	3	1	2	1	1	19	1	9830	18	2
2	0	1	1	2	2	1	2	1	0	13	1	15472	18	2
2	0	1	1	2	2	1	2	1	0	18	1	15506	18	2
5	1	2	0	2	1	1	2	1	0	10	1	1910	18.03	2
1	0	1	1	2	1	1	2	1	0	10	1	21271	18.06	2
5	1	2	0	2	1	1	2	1	0	10	1	1909	18.08	2
5	1	2	0	2	3	1	2	1	1	19	1	2023	18.14	2
2	0	2	0	2	2	1	2	1	0	14	1	13553	18.19	2
5	1	1	1	2	2	1	2	1	0	17	1	2960	18.23	2
4	1	2	0	2	2	1	2	1	0	16	1	6021	18.24	2
1	0	1	1	2	2	1	2	1	0	14	1	21290	18.26	2
1	0	2	0	2	3	1	2	1	1	19	1	18876	18.34	2
2	0	1	1	2	3	1	2	1	1	19	1	15517	18.42	2
5	1	2	0	2	2	1	2	1	0	14	1	1936	18.44	2
3	0	2	0	2	2	1	2	1	0	14	1	9794	18.58	2
2	0	2	0	2	2	1	2	1	0	13	1	13546	18.67	2
2	0	2	0	2	2	1	2	1	0	13	1	13545	18.69	2
1	0	2	0	2	2	1	2	1	0	17	1	18847	18.72	2
1	0	2	0	2	2	1	2	1	0	14	1	18819	18.76	2
2	0	2	0	2	2	1	2	1	0	16	1	13588	18.77	2
2	0	1	1	2	2	1	2	1	0	15	1	15488	18.77	2
2	0	2	0	2	2	1	2	1	0	17	1	13601	18.8	2
4	1	2	0	2	2	1	2	1	0	14	1	6008	18.81	2
3	0	2	0	2	3	1	2	1	1	19	1	9829	18.88	2
4	1	1	1	2	3	1	2	1	1	19	1	6573	18.89	2
4	1	1	1	2	3	1	2	1	1	19	1	6572	18.95	2
5	1	2	0	2	2	1	2	1	0	18	1	2001	18.96	2
5	1	2	0	2	2	1	2	1	0	16	1	1967	18.99	2
5	1	1	1	2	2	1	2	1	0	16	1	2949	19	2
4	1	2	0	2	2	1	2	1	0	17	1	6033	19	2
4	1	2	0	2	2	1	2	1	0	17	1	6034	19	2
3	0	2	0	2	1	1	2	1	0	12	1	9785	19	2
2	0	2	0	2	2	1	2	1	0	18	1	13618	19	2
2	0	1	1	2	1	1	2	1	0	10	1	15460	19	2
2	0	1	1	2	2	1	2	1	0	13	1	15471	19	2
2	0	1	1	1	3	1	3	1	1	19	1	15514	2	3
2	0	2	0	1	3	1	3	1	1	19	1	13637	3	3
1	0	2	0	1	2	1	3	1	0	15	1	18826	3	3
1	0	2	0	1	3	1	3	1	1	19	1	18872	3	3
1	0	2	0	1	3	1	3	1	1	19	1	18873	3.48	3
2	0	2	0	1	2	1	3	1	0	16	1	13587	3.53	3
1	0	2	0	1	1	1	3	1	0	10	1	18801	3.62	3
5	1	1	1	1	2	1	3	1	0	13	1	2924	3.68	3
1	0	1	1	1	1	1	3	1	0	10	1	21270	3.93	3
5	1	2	0	1	2	1	3	1	0	18	1	1998	4	3
3	0	2	0	1	2	1	3	1	0	18	1	9814	4	3
3	0	1	1	1	2	1	3	1	0	17	1	10531	4	3
1	0	2	0	1	2	1	3	1	0	17	1	18845	4.06	3
1	0	2	0	1	1	1	3	1	0	11	1	18808	4.21	3
1	0	2	0	1	2	1	3	1	0	16	1	18835	4.22	3
1	0	2	0	1	2	1	3	1	0	15	1	18828	4.42	3
2	0	2	0	1	2	1	3	1	0	17	1	13598	4.72	3
2	0	2	0	1	3	1	3	1	1	19	1	13645	4.8	3
1	0	1	1	1	2	1	3	1	0	18	1	21309	4.9	3
1	0	1	1	1	3	1	3	1	1	19	1	21318	4.9	3
2	0	2	0	1	3	1	3	1	1	19	1	13644	4.98	3
4	1	2	0	1	2	1	3	1	0	17	1	6030	5	3
3	0	2	0	1	2	1	3	1	0	18	1	9813	5	3
2	0	2	0	1	2	1	3	1	0	16	1	13585	5	3
2	0	2	0	1	2	1	3	1	0	16	1	13586	5	3
2	0	2	0	1	2	1	3	1	0	18	1	13615	5	3
2	0	2	0	1	3	1	3	1	1	19	1	13643	5	3
1	0	1	1	1	1	1	3	1	0	12	1	21278	5	3
1	0	1	1	1	2	1	3	1	0	13	1	21285	5.04	3
1	0	2	0	1	2	1	3	1	0	16	1	18834	5.07	3
2	0	2	0	1	2	1	3	1	0	17	1	13597	5.31	3
1	0	2	0	1	2	1	3	1	0	15	1	18827	5.33	3
2	0	2	0	1	3	1	3	1	1	19	1	13642	5.39	3
2	0	2	0	1	3	1	3	1	1	19	1	13641	5.58	3
2	0	2	0	1	2	1	3	1	0	16	1	13584	5.63	3
2	0	2	0	1	2	1	3	1	0	15	1	13561	5.68	3
2	0	2	0	1	3	1	3	1	1	19	1	13640	5.98	3
5	1	2	0	1	2	1	3	1	0	15	1	1952	6	3
5	1	1	1	1	2	1	3	1	0	13	1	2923	6	3
2	0	2	0	1	2	1	3	1	0	18	1	13613	6	3
2	0	2	0	1	2	1	3	1	0	18	1	13614	6	3
2	0	2	0	1	3	1	3	1	1	19	1	13639	6	3
2	0	1	1	1	2	1	3	1	0	15	1	15487	6	3
5	1	2	0	1	3	1	3	1	1	19	1	2022	6.11	3
2	0	2	0	1	3	1	3	1	1	19	1	13638	6.11	3
5	1	2	0	1	2	1	3	1	0	13	1	1927	6.16	3
1	0	2	0	1	2	1	3	1	0	18	1	18856	6.18	3
5	1	2	0	1	3	1	3	1	1	19	1	2021	6.24	3
3	0	2	0	1	3	1	3	1	1	19	1	9828	6.37	3
2	0	2	0	1	2	1	2	1	0	17	1	13600	6.5	3
1	0	1	1	1	2	1	2	1	0	14	1	21289	6.55	3
2	0	2	0	1	2	1	2	1	0	15	1	13563	6.57	3
3	0	2	0	1	2	1	2	1	0	15	1	9796	6.62	3
1	0	2	0	1	3	1	2	1	1	19	1	18875	6.63	3
5	1	2	0	1	2	1	2	1	0	18	1	2000	6.65	3
2	0	2	0	1	2	1	2	1	0	17	1	13599	6.71	3
5	1	2	0	1	2	1	2	1	0	17	1	1983	6.74	3
2	0	1	1	1	3	1	2	1	1	19	1	15516	6.78	3
2	0	2	0	1	2	1	2	1	0	15	1	13562	6.8	3
1	0	1	1	1	2	1	2	1	0	14	1	21288	6.81	3
1	0	1	1	1	2	1	2	1	0	18	1	21310	6.81	3
5	1	2	0	1	2	1	2	1	0	18	1	1999	6.84	3
5	1	2	0	1	2	1	2	1	0	15	1	1953	6.85	3
2	0	1	1	1	3	1	2	1	1	19	1	15515	6.91	3
1	0	1	1	1	2	1	2	1	0	13	1	21286	6.96	3
3	0	2	0	1	2	1	2	1	0	17	1	9812	7	3
3	0	2	0	1	2	1	2	1	0	18	1	9827	7	3
3	0	1	1	1	2	1	2	1	0	14	1	10526	7	3
2	0	2	0	1	1	1	2	1	0	10	1	13533	7	3
2	0	2	0	1	2	1	2	1	0	15	1	13583	7	3
2	0	2	0	1	2	1	2	1	0	16	1	13596	7	3
2	0	2	0	1	2	1	2	1	0	17	1	13612	7	3
2	0	2	0	1	2	1	2	1	0	18	1	13636	7	3
2	0	1	1	1	1	1	2	1	0	12	1	15470	7	3
4	1	2	0	2	2	1	2	1	0	15	1	6020	7.02	3
2	0	2	0	2	2	1	2	1	0	18	1	13635	7.16	3
5	1	1	1	2	2	1	2	1	0	13	1	2932	7.2	3
2	0	2	0	2	2	1	2	1	0	14	1	13560	7.34	3
5	1	2	0	2	2	1	2	1	0	17	1	1997	7.39	3
5	1	1	1	2	2	1	2	1	0	14	1	2940	7.46	3
5	1	2	0	2	3	1	2	1	1	19	1	2039	7.48	3
2	0	2	0	2	2	1	2	1	0	18	1	13634	7.53	3
2	0	2	0	2	3	1	2	1	1	19	1	13662	7.53	3
1	0	1	1	2	2	1	2	1	0	17	1	21308	7.55	3
5	1	2	0	2	2	1	2	1	0	16	1	1982	7.58	3
5	1	2	0	2	2	1	2	1	0	18	1	2020	7.64	3
2	0	1	1	2	2	1	2	1	0	15	1	15492	7.66	3
1	0	2	0	2	1	1	2	1	0	11	1	18810	7.67	3
1	0	1	1	2	1	1	2	1	0	12	1	21284	7.69	3
5	1	1	1	2	2	1	2	1	0	16	1	2959	7.71	3
2	0	2	0	2	2	1	2	1	0	16	1	13595	7.73	3
5	1	2	0	2	2	1	2	1	0	18	1	2019	7.75	3
1	0	1	1	2	3	1	2	1	1	19	1	21324	7.76	3
5	1	2	0	2	2	1	2	1	0	13	1	1934	7.79	3
2	0	2	0	2	2	1	2	1	0	18	1	13633	7.85	3
2	0	2	0	2	3	1	2	1	1	19	1	13661	7.85	3
2	0	1	1	2	1	1	2	1	0	12	1	15469	7.86	3
1	0	2	0	2	3	1	2	1	1	19	1	18887	7.95	3
5	1	2	0	2	1	1	2	1	0	12	1	1926	7.98	3
5	1	1	1	2	2	1	2	1	0	13	1	2931	7.99	3
[truncated: 20,336 more rows]
